# Supplementary material for: Dichlorido(2,9-dimethyl-1,10-phenanthroline-κ2 N,N′)mercury(II)
Source: Acta Crystallogr Sect E Struct Rep Online. 2013 Jan 19;69(Pt 2):m109. doi: 10.1107/S1600536813001086 (PMC3569203; doi:10.1107/S1600536813001086)
Supplement: Supplementary file 1 [file e-69-0m109-sup1.cif]

##############################################################################
#                                                                            #
# This CIF contains the data in a paper accepted for publication in          #
# Acta Crystallographica Section E. It conforms to the requirements of       #
# Notes for Authors for Acta Crystallographica Section E, and has been       #
# peer reviewed under the auspices of the IUCr Commission on Journals.       #
#                                                                            #
# Full details of the Crystallographic Information File format               #
# are given in the paper "The Crystallographic Information File (CIF):       #
# a New Standard Archive File for Crystallography" by S. R. Hall, F. H.      #
# Allen and I. D. Brown [Acta Cryst. (1991), A47, 655-685].                  #
#                                                                            #
# The current version of the core CIF dictionary is obtainable from          #
# ftp://ftp.iucr.org/pub/cif_core.dic.                                       #
#                                                                            #
# Software is freely available for graphical display of the structure(s)     #
# in this CIF. For information consult the CIF software page                 #
# http://www.iucr.org/resources/cif/software.                                #
#                                                                            #
# This file may be used for bona fide research purposes within the           #
# scientific community so long as proper attribution is given to the journal # 
# article from which it was obtained.                                        #
#                                                                            #
##############################################################################
data_I
_audit_creation_method     SHELXL-97
_chemical_name_systematic
;
Dichlorido(2,9-dimethyl-1,10-phenanthroline-\k^2^<i>N</i>,<i>N</i>')mercury(II)
;
_chemical_name_common     ?
_chemical_formula_moiety     'C14 H12 Cl2 Hg N2'
_chemical_formula_sum     'C14 H12 Cl2 Hg N2'
_chemical_formula_iupac     '[Hg Cl2 (C14 H12 N2)]'
_chemical_formula_weight     479.75
_chemical_melting_point     ?
_symmetry_cell_setting     monoclinic
_symmetry_space_group_name_H-M     'P 21/c'
_symmetry_space_group_name_Hall     '-P 2ybc'
loop_
    _symmetry_equiv_pos_as_xyz
    'x, y, z'
    '-x, y+1/2, -z+1/2'
    '-x, -y, -z'
    'x, -y-1/2, z-1/2'
_cell_length_a     7.5732(13)
_cell_length_b     10.3733(16)
_cell_length_c     18.673(2)
_cell_angle_alpha     90.00
_cell_angle_beta     94.308(12)
_cell_angle_gamma     90.00
_cell_volume     1462.8(4)
_cell_formula_units_Z     4
_cell_measurement_reflns_used     1534
_cell_measurement_theta_min     2.9340
_cell_measurement_theta_max     29.0346
_cell_measurement_temperature     293(2)
_exptl_crystal_description     block
_exptl_crystal_colour     colourless
_exptl_crystal_size_max     0.22
_exptl_crystal_size_mid     0.20
_exptl_crystal_size_min     0.18
_exptl_crystal_density_diffrn     2.178
_exptl_crystal_density_meas     ?
_exptl_crystal_density_method     'not measured'
_exptl_crystal_F_000     896
_exptl_absorpt_coefficient_mu     10.873
_exptl_absorpt_correction_type     multi-scan
_exptl_absorpt_process_details
;
(CrysAlis PRO; Agilent, 2011)
;
_exptl_absorpt_correction_T_min     0.106
_exptl_absorpt_correction_T_max     0.140
_exptl_special_details     ?
_diffrn_ambient_temperature     293(2)
_diffrn_radiation_type     MoK\a
_diffrn_radiation_wavelength     0.71073
_diffrn_radiation_source     'Enhance (Mo) X-ray Source'
_diffrn_radiation_monochromator     graphite
_diffrn_measurement_device_type     'Agilent Xcalibur Eos'
_diffrn_measurement_method     '\w scans'
_diffrn_detector_area_resol_mean     16.0534
_diffrn_reflns_number     5483
_diffrn_reflns_av_R_equivalents     0.0608
_diffrn_reflns_av_sigmaI/netI     0.0816
_diffrn_reflns_theta_min     2.94
_diffrn_reflns_theta_max     25.03
_diffrn_reflns_theta_full     25.03
_diffrn_measured_fraction_theta_max     0.992
_diffrn_measured_fraction_theta_full     0.992
_diffrn_reflns_limit_h_min     -9
_diffrn_reflns_limit_h_max     7
_diffrn_reflns_limit_k_min     -12
_diffrn_reflns_limit_k_max     12
_diffrn_reflns_limit_l_min     -16
_diffrn_reflns_limit_l_max     22
_diffrn_standards_number     0
_diffrn_standards_interval_count     ?
_diffrn_standards_interval_time     ?
_diffrn_standards_decay_%     ?
_refine_special_details
;
Refinement of <i>F</i>^2^ against ALL reflections. The weighted <i>R</i>-factor
<i>wR</i> and goodness of fit <i>S</i> are based on <i>F</i>^2^, conventional
<i>R</i>-factors <i>R</i> are based on <i>F</i>, with <i>F</i> set to zero for
negative <i>F</i>^2^. The threshold expression of <i>F</i>^2^ >
\s(<i>F</i>^2^) is used only for calculating <i>R</i>-factors(gt) <i>etc</i>.
and is not relevant to the choice of reflections for refinement.
<i>R</i>-factors based on <i>F</i>^2^ are statistically about twice as large
as those based on <i>F</i>, and <i>R</i>- factors based on ALL data will be
even larger.
;
_reflns_number_total     2564
_reflns_number_gt     1758
_reflns_threshold_expression     I>2\s(I)
_refine_ls_structure_factor_coef     Fsqd
_refine_ls_matrix_type     full
_refine_ls_R_factor_all     0.0753
_refine_ls_R_factor_gt     0.0514
_refine_ls_wR_factor_gt     0.1079
_refine_ls_wR_factor_ref     0.1276
_refine_ls_goodness_of_fit_ref     0.992
_refine_ls_restrained_S_all     0.992
_refine_ls_number_reflns     2564
_refine_ls_number_parameters     174
_refine_ls_number_restraints     0
_refine_ls_hydrogen_treatment     constr
_refine_ls_weighting_scheme     calc
_refine_ls_weighting_details
                 'calc w=1/[\s^2^(Fo^2^)+(0.0521P)^2^] where P=(Fo^2^+2Fc^2^)/3'
_atom_sites_solution_hydrogens     geom
_atom_sites_solution_primary     direct
_atom_sites_solution_secondary     difmap
_refine_ls_shift/su_max     0.000
_refine_ls_shift/su_mean     0.000
_refine_diff_density_max     1.809
_refine_diff_density_min     -1.830
_refine_ls_extinction_method     none
_refine_ls_extinction_coef     ?
loop_
    _atom_type_symbol
    _atom_type_description
    _atom_type_scat_dispersion_real
    _atom_type_scat_dispersion_imag
    _atom_type_scat_source
    'C' 'C' 0.0033 0.0016
                         'International Tables Vol C Tables 4.2.6.8 and 6.1.1.4'
    'H' 'H' 0.0000 0.0000
                         'International Tables Vol C Tables 4.2.6.8 and 6.1.1.4'
    'N' 'N' 0.0061 0.0033
                         'International Tables Vol C Tables 4.2.6.8 and 6.1.1.4'
    'Cl' 'Cl' 0.1484 0.1585
                         'International Tables Vol C Tables 4.2.6.8 and 6.1.1.4'
    'Hg' 'Hg' -2.3894 9.2266
                         'International Tables Vol C Tables 4.2.6.8 and 6.1.1.4'
_computing_data_collection
;
CrysAlis PRO (Agilent, 2011)
;
_computing_cell_refinement
;
CrysAlis PRO (Agilent, 2011)
;
_computing_data_reduction
;
CrysAlis PRO (Agilent, 2011)
;
_computing_structure_solution     'SHELXS97 (Sheldrick, 2008)'
_computing_structure_refinement     'SHELXL97 (Sheldrick, 2008)'
_computing_molecular_graphics     'ORTEPIII (Burnett & Johnson, 1996)'
_computing_publication_material     'SHELXTL (Sheldrick, 2008)'
loop_
    _atom_site_type_symbol
    _atom_site_label
    _atom_site_fract_x
    _atom_site_fract_y
    _atom_site_fract_z
    _atom_site_U_iso_or_equiv
    _atom_site_adp_type
    _atom_site_calc_flag
    _atom_site_refinement_flags
    _atom_site_occupancy
    _atom_site_symmetry_multiplicity
    _atom_site_disorder_assembly
    _atom_site_disorder_group
    Hg Hg1 0.21008(6) 0.28289(4) 0.39470(2) 0.0597(2) Uani d . 1 1 . .
    Cl Cl1 -0.0404(4) 0.3290(4) 0.31096(16) 0.0818(10) Uani d . 1 1 . .
    Cl Cl2 0.4266(5) 0.4523(3) 0.39503(19) 0.0871(11) Uani d . 1 1 . .
    C C5 0.3385(16) -0.2144(11) 0.4986(7) 0.063(3) Uani d . 1 1 . .
    H H5A 0.3736 -0.3002 0.4975 0.076 Uiso calc R 1 1 . .
    N N1 0.2952(11) 0.0704(7) 0.3787(4) 0.047(2) Uani d . 1 1 . .
    C C1 0.3465(14) 0.0196(11) 0.3185(6) 0.057(3) Uani d . 1 1 . .
    C C10 0.1290(15) 0.2260(10) 0.5625(7) 0.055(3) Uani d . 1 1 . .
    C C11 0.2939(12) -0.0049(11) 0.4375(5) 0.048(2) Uani d . 1 1 . .
    C C3 0.3905(15) -0.1866(12) 0.3704(7) 0.060(3) Uani d . 1 1 . .
    H H3A 0.4210 -0.2731 0.3670 0.072 Uiso calc R 1 1 . .
    C C8 0.1676(15) 0.0244(12) 0.6240(6) 0.067(3) Uani d . 1 1 . .
    H H8A 0.1636 -0.0247 0.6655 0.080 Uiso calc R 1 1 . .
    C C12 0.2350(11) 0.0470(11) 0.5026(5) 0.048(3) Uani d . 1 1 . .
    N N2 0.1849(11) 0.1747(8) 0.5019(4) 0.045(2) Uani d . 1 1 . .
    C C7 0.2276(13) -0.0328(10) 0.5619(6) 0.052(3) Uani d . 1 1 . .
    C C14 0.0775(16) 0.3651(12) 0.5595(6) 0.073(4) Uani d . 1 1 . .
    H H14A 0.1822 0.4176 0.5615 0.110 Uiso calc R 1 1 . .
    H H14B 0.0100 0.3853 0.5995 0.110 Uiso calc R 1 1 . .
    H H14C 0.0073 0.3819 0.5155 0.110 Uiso calc R 1 1 . .
    C C4 0.3430(13) -0.1380(10) 0.4363(6) 0.052(3) Uani d . 1 1 . .
    C C2 0.3929(15) -0.1104(11) 0.3118(7) 0.066(3) Uani d . 1 1 . .
    H H2A 0.4245 -0.1434 0.2683 0.080 Uiso calc R 1 1 . .
    C C6 0.2834(14) -0.1637(11) 0.5598(7) 0.062(3) Uani d . 1 1 . .
    H H6A 0.2820 -0.2147 0.6007 0.074 Uiso calc R 1 1 . .
    C C9 0.1155(14) 0.1497(14) 0.6246(5) 0.061(3) Uani d . 1 1 . .
    H H9A 0.0715 0.1850 0.6654 0.074 Uiso calc R 1 1 . .
    C C13 0.3475(18) 0.1076(12) 0.2547(6) 0.083(4) Uani d . 1 1 . .
    H H13A 0.3449 0.0572 0.2116 0.124 Uiso calc R 1 1 . .
    H H13B 0.4528 0.1594 0.2587 0.124 Uiso calc R 1 1 . .
    H H13C 0.2453 0.1626 0.2532 0.124 Uiso calc R 1 1 . .
loop_
    _atom_site_aniso_label
    _atom_site_aniso_U_11
    _atom_site_aniso_U_22
    _atom_site_aniso_U_33
    _atom_site_aniso_U_12
    _atom_site_aniso_U_13
    _atom_site_aniso_U_23
    Hg1 0.0813(4) 0.0419(4) 0.0565(3) 0.0057(2) 0.0083(3) 0.00836(19)
    Cl1 0.075(2) 0.111(3) 0.0590(19) 0.016(2) 0.0022(15) 0.0250(18)
    Cl2 0.106(3) 0.0474(18) 0.107(3) -0.0145(19) 0.003(2) 0.0152(18)
    C5 0.070(8) 0.046(8) 0.075(9) -0.002(6) 0.009(6) 0.023(7)
    N1 0.056(5) 0.033(5) 0.051(5) -0.001(4) 0.002(4) -0.003(4)
    C1 0.061(7) 0.052(7) 0.059(7) 0.003(6) 0.014(5) 0.003(6)
    C10 0.053(7) 0.047(7) 0.065(8) 0.003(5) 0.007(5) -0.008(6)
    C11 0.037(6) 0.056(7) 0.049(6) -0.003(5) -0.001(4) 0.003(6)
    C3 0.050(7) 0.049(7) 0.080(9) 0.007(5) -0.004(6) -0.003(7)
    C8 0.071(8) 0.066(8) 0.062(8) -0.016(7) -0.002(6) 0.017(7)
    C12 0.020(5) 0.060(7) 0.062(7) -0.006(5) -0.007(4) 0.008(6)
    N2 0.051(5) 0.043(5) 0.041(5) -0.006(4) 0.004(4) -0.002(4)
    C7 0.062(7) 0.038(6) 0.055(7) -0.007(5) 0.001(5) 0.015(5)
    C14 0.078(9) 0.088(10) 0.055(7) 0.002(8) 0.015(6) -0.021(7)
    C4 0.042(6) 0.036(6) 0.077(8) -0.007(5) 0.000(5) 0.005(6)
    C2 0.076(9) 0.057(8) 0.065(8) 0.015(7) -0.001(6) -0.016(7)
    C6 0.048(7) 0.060(8) 0.075(9) -0.014(6) -0.006(6) 0.030(7)
    C9 0.051(7) 0.099(10) 0.035(6) -0.009(7) 0.007(4) 0.005(7)
    C13 0.133(13) 0.059(8) 0.061(8) 0.001(8) 0.031(8) 0.006(7)
_geom_special_details
;
All e.s.d.'s (except the e.s.d. in the dihedral angle between two l.s. planes)
are estimated using the full covariance matrix. The cell e.s.d.'s are taken
into account individually in the estimation of e.s.d.'s in distances, angles
and torsion angles; correlations between e.s.d.'s in cell parameters are only
used when they are defined by crystal symmetry. An approximate (isotropic)
treatment of cell e.s.d.'s is used for estimating e.s.d.'s involving l.s.
planes.
;
loop_
    _geom_bond_atom_site_label_1
    _geom_bond_atom_site_label_2
    _geom_bond_site_symmetry_2
    _geom_bond_distance
    _geom_bond_publ_flag
    Hg1 N2 . 2.314(8) ?
    Hg1 N1 . 2.322(8) ?
    Hg1 Cl2 . 2.403(3) ?
    Hg1 Cl1 . 2.414(3) ?
    C5 C6 . 1.352(16) ?
    C5 C4 . 1.410(15) ?
    C5 H5A . 0.9300 ?
    N1 C1 . 1.326(12) ?
    N1 C11 . 1.348(12) ?
    C1 C2 . 1.402(15) ?
    C1 C13 . 1.501(15) ?
    C10 N2 . 1.348(13) ?
    C10 C9 . 1.414(15) ?
    C10 C14 . 1.494(15) ?
    C11 C4 . 1.430(14) ?
    C11 C12 . 1.432(13) ?
    C3 C2 . 1.350(16) ?
    C3 C4 . 1.401(15) ?
    C3 H3A . 0.9300 ?
    C8 C9 . 1.359(16) ?
    C8 C7 . 1.408(15) ?
    C8 H8A . 0.9300 ?
    C12 N2 . 1.378(13) ?
    C12 C7 . 1.386(13) ?
    C7 C6 . 1.424(15) ?
    C14 H14A . 0.9600 ?
    C14 H14B . 0.9600 ?
    C14 H14C . 0.9600 ?
    C2 H2A . 0.9300 ?
    C6 H6A . 0.9300 ?
    C9 H9A . 0.9300 ?
    C13 H13A . 0.9600 ?
    C13 H13B . 0.9600 ?
    C13 H13C . 0.9600 ?
loop_
    _geom_angle_atom_site_label_1
    _geom_angle_atom_site_label_2
    _geom_angle_atom_site_label_3
    _geom_angle_site_symmetry_1
    _geom_angle_site_symmetry_3
    _geom_angle
    _geom_angle_publ_flag
    N2 Hg1 N1 . . 72.1(3) ?
    N2 Hg1 Cl2 . . 116.9(2) ?
    N1 Hg1 Cl2 . . 119.9(2) ?
    N2 Hg1 Cl1 . . 123.0(2) ?
    N1 Hg1 Cl1 . . 108.5(2) ?
    Cl2 Hg1 Cl1 . . 111.07(13) ?
    C6 C5 C4 . . 120.5(11) ?
    C6 C5 H5A . . 119.8 ?
    C4 C5 H5A . . 119.8 ?
    C1 N1 C11 . . 118.8(9) ?
    C1 N1 Hg1 . . 126.0(7) ?
    C11 N1 Hg1 . . 115.2(7) ?
    N1 C1 C2 . . 123.3(10) ?
    N1 C1 C13 . . 116.8(10) ?
    C2 C1 C13 . . 119.9(10) ?
    N2 C10 C9 . . 120.9(10) ?
    N2 C10 C14 . . 116.5(10) ?
    C9 C10 C14 . . 122.5(10) ?
    N1 C11 C4 . . 121.9(9) ?
    N1 C11 C12 . . 119.7(10) ?
    C4 C11 C12 . . 118.4(10) ?
    C2 C3 C4 . . 121.4(11) ?
    C2 C3 H3A . . 119.3 ?
    C4 C3 H3A . . 119.3 ?
    C9 C8 C7 . . 121.5(11) ?
    C9 C8 H8A . . 119.3 ?
    C7 C8 H8A . . 119.3 ?
    N2 C12 C7 . . 123.7(10) ?
    N2 C12 C11 . . 117.1(9) ?
    C7 C12 C11 . . 119.1(10) ?
    C10 N2 C12 . . 118.3(9) ?
    C10 N2 Hg1 . . 125.9(7) ?
    C12 N2 Hg1 . . 115.8(6) ?
    C12 C7 C8 . . 116.1(10) ?
    C12 C7 C6 . . 121.2(11) ?
    C8 C7 C6 . . 122.6(10) ?
    C10 C14 H14A . . 109.5 ?
    C10 C14 H14B . . 109.5 ?
    H14A C14 H14B . . 109.5 ?
    C10 C14 H14C . . 109.5 ?
    H14A C14 H14C . . 109.5 ?
    H14B C14 H14C . . 109.5 ?
    C3 C4 C5 . . 123.1(10) ?
    C3 C4 C11 . . 116.5(10) ?
    C5 C4 C11 . . 120.4(10) ?
    C3 C2 C1 . . 118.2(11) ?
    C3 C2 H2A . . 120.9 ?
    C1 C2 H2A . . 120.9 ?
    C5 C6 C7 . . 120.3(11) ?
    C5 C6 H6A . . 119.8 ?
    C7 C6 H6A . . 119.8 ?
    C8 C9 C10 . . 119.3(11) ?
    C8 C9 H9A . . 120.3 ?
    C10 C9 H9A . . 120.3 ?
    C1 C13 H13A . . 109.5 ?
    C1 C13 H13B . . 109.5 ?
    H13A C13 H13B . . 109.5 ?
    C1 C13 H13C . . 109.5 ?
    H13A C13 H13C . . 109.5 ?
    H13B C13 H13C . . 109.5 ?
_iucr_refine_instructions_details
;
TITL exp_441 in P21/c #14
CELL 0.71073 7.573214 10.373333 18.672728 90 94.3078 90
ZERR 4 0.001289 0.001602 0.002039 0 0.0116 0
LATT 1
SYMM -X,0.5+Y,0.5-Z
SFAC C H N Cl Hg
UNIT 56 48 8 8 4
acta
SHEL 9999.99 0.84
L.S. 40 0 0 511
PLAN  20
REM reset to P21/c #14
BOND
BOND $H
CONF
fmap 2
ACTA
WGHT    0.052100
FVAR       2.76263
HG1   5    0.210077    0.282886    0.394703    11.00000    0.08125    0.04188 =
         0.05653    0.00836    0.00828    0.00569
CL1   4   -0.040360    0.328993    0.310964    11.00000    0.07505    0.11077 =
         0.05904    0.02502    0.00223    0.01584
CL2   4    0.426581    0.452322    0.395030    11.00000    0.10640    0.04738 =
         0.10683    0.01517    0.00322   -0.01450
C5    1    0.338486   -0.214393    0.498556    11.00000    0.06985    0.04558 =
         0.07538    0.02255    0.00862   -0.00219
AFIX  43
H5A   2    0.373640   -0.300233    0.497537    11.00000   -1.20000
AFIX   0
N1    3    0.295187    0.070374    0.378711    11.00000    0.05588    0.03307 =
         0.05113   -0.00314    0.00162   -0.00122
C1    1    0.346464    0.019645    0.318507    11.00000    0.06087    0.05162 =
         0.05882    0.00307    0.01432    0.00323
C10   1    0.128980    0.226049    0.562523    11.00000    0.05294    0.04664 =
         0.06530   -0.00808    0.00657    0.00287
C11   1    0.293930   -0.004943    0.437506    11.00000    0.03724    0.05625 =
         0.04897    0.00290   -0.00071   -0.00288
C3    1    0.390513   -0.186577    0.370409    11.00000    0.05030    0.04887 =
         0.07981   -0.00345   -0.00365    0.00690
AFIX  43
H3A   2    0.421040   -0.273072    0.366951    11.00000   -1.20000
AFIX   0
C8    1    0.167644    0.024383    0.623972    11.00000    0.07101    0.06586 =
         0.06204    0.01707   -0.00162   -0.01571
AFIX  43
H8A   2    0.163575   -0.024708    0.665491    11.00000   -1.20000
AFIX   0
C12   1    0.234987    0.047008    0.502645    11.00000    0.02030    0.06011 =
         0.06194    0.00818   -0.00742   -0.00624
N2    3    0.184932    0.174713    0.501865    11.00000    0.05071    0.04273 =
         0.04083   -0.00203    0.00383   -0.00573
C7    1    0.227645   -0.032792    0.561871    11.00000    0.06210    0.03760 =
         0.05480    0.01477    0.00122   -0.00739
C14   1    0.077540    0.365132    0.559471    11.00000    0.07833    0.08834 =
         0.05525   -0.02117    0.01472    0.00157
AFIX 137
H14A  2    0.182245    0.417566    0.561451    11.00000   -1.50000
H14B  2    0.010008    0.385302    0.599505    11.00000   -1.50000
H14C  2    0.007320    0.381873    0.515496    11.00000   -1.50000
AFIX   0
C4    1    0.342996   -0.138014    0.436267    11.00000    0.04216    0.03648 =
         0.07687    0.00500    0.00034   -0.00654
C2    1    0.392922   -0.110441    0.311841    11.00000    0.07626    0.05690 =
         0.06507   -0.01594   -0.00088    0.01506
AFIX  43
H2A   2    0.424523   -0.143361    0.268276    11.00000   -1.20000
AFIX   0
C6    1    0.283418   -0.163731    0.559757    11.00000    0.04842    0.05969 =
         0.07528    0.02992   -0.00644   -0.01417
AFIX  43
H6A   2    0.281957   -0.214671    0.600692    11.00000   -1.20000
AFIX   0
C9    1    0.115528    0.149742    0.624594    11.00000    0.05140    0.09872 =
         0.03459    0.00453    0.00710   -0.00868
AFIX  43
H9A   2    0.071465    0.184952    0.665446    11.00000   -1.20000
AFIX   0
C13   1    0.347473    0.107641    0.254733    11.00000    0.13297    0.05853 =
         0.06090    0.00621    0.03060    0.00104
AFIX 137
H13A  2    0.344937    0.057166    0.211576    11.00000   -1.50000
H13B  2    0.452829    0.159411    0.258660    11.00000   -1.50000
H13C  2    0.245297    0.162630    0.253172    11.00000   -1.50000
HKLF 4
REM  exp_441 in P21/c #14
REM R1 =  0.0514 for   1758 Fo > 4sig(Fo)  and  0.0753 for all   2564 data
REM    174 parameters refined using      0 restraints
END
WGHT      0.0522      0.0000
REM Highest difference peak  1.809,  deepest hole -1.830,  1-sigma level  0.181
Q1    1   0.2218  0.2806  0.3400  11.00000  0.05    1.81
Q2    1   0.2025  0.2766  0.4503  11.00000  0.05    1.41
Q3    1   0.3411  0.2767  0.3929  11.00000  0.05    1.41
Q4    1   0.0757  0.2861  0.4015  11.00000  0.05    1.13
Q5    1   0.3806  0.2403  0.3615  11.00000  0.05    0.83
Q6    1   0.2126  0.1331  0.3991  11.00000  0.05    0.74
Q7    1   0.3904  0.4386  0.4498  11.00000  0.05    0.62
Q8    1   0.1383 -0.2217  0.5478  11.00000  0.05    0.57
Q9    1   0.4806  0.2819  0.3027  11.00000  0.05    0.57
Q10   1   0.4393 -0.3421  0.4102  11.00000  0.05    0.57
Q11   1  -0.0170  0.2004  0.4478  11.00000  0.05    0.56
Q12   1  -0.0471  0.3628  0.4437  11.00000  0.05    0.55
Q13   1   0.1293  0.2204  0.6597  11.00000  0.05    0.53
Q14   1   0.1731  0.4253  0.4065  11.00000  0.05    0.52
Q15   1   0.4230  0.2847  0.4252  11.00000  0.05    0.52
Q16   1   0.0746  0.3164  0.3325  11.00000  0.05    0.51
Q17   1   0.0977  0.2888  0.3194  11.00000  0.05    0.51
Q18   1   0.2518  0.4314  0.3822  11.00000  0.05    0.50
Q19   1   0.2882  0.2865  0.2903  11.00000  0.05    0.49
Q20   1   0.5389 -0.2281  0.5185  11.00000  0.05    0.48
;
data_global
_journal_date_recd_electronic     2013-01-02
_journal_date_accepted     2013-01-11
_journal_name_full     'Acta Crystallographica, Section E'
_journal_year     2013
_journal_volume     69
_journal_issue      2
_journal_page_first     m109
_journal_page_last     m109
_journal_paper_category     QM
_journal_paper_doi     10.1107/S1600536813001086
_journal_coeditor_code     BR2220
_publ_contact_author_name     'Mousa Al-Noaimi'
_publ_contact_author_address
;
Department of Chemistry, Hashemite University, Zarqa 13115, Jordan
;
_publ_contact_author_email     'manoaimi@hu.edu.jo'
_publ_contact_author_fax     '96265300253'
_publ_contact_author_phone     '+962796116271'
_publ_section_title
;
Dichlorido(2,9-dimethyl-1,10-phenanthroline-\k^2^<i>N</i>,<i>N</i>')mercury(II)
;
loop_
    _publ_author_name
    _publ_author_address
    'Warad, Ismail'
;
Department of Chemistry
AN-Najah National University
Nablus
Palestinian Territories
;
    'Al-Noaimi, Mousa '
;
Department of Chemistry
Hashemite University
Zarqa 13115
Jordan
;
    'Haddad, Salim F.'
;
Department of Chemistry
The University of Jordan
Amman 11942
Jordan
;
    'Othman, Rema'
;
Language Centre
Hashemite University
Zarqa 13115
Jordan
;
