# Supplementary material for: Dichlorido(2,9-dimethyl-1,10-phenanthroline-κ2 N,N′)mercury(II)
Source: Acta Crystallogr Sect E Struct Rep Online. 2013 Jan 19;69(Pt 2):m109. doi: 10.1107/S1600536813001086 (PMC3569203; doi:10.1107/S1600536813001086)
Supplement: Supplementary file 2 [file e-69-0m109-Isup2.hkl]

# 
# h,k,l, Fc-squared, Fo-squared, sigma(Fo-squared) and status flag 
# 
data_I
#_shelx_title ' exp_441 in P21/c #14' 
_shelx_refln_list_code          4 
_shelx_F_calc_maximum      296.61 
_exptl_crystal_F_000       896.00 
_reflns_d_resolution_high  0.8400 
 
loop_ 
 _symmetry_equiv_pos_as_xyz 
 'x, y, z' 
 '-x, y+1/2, -z+1/2' 
 '-x, -y, -z' 
 'x, -y-1/2, z-1/2' 
 
_cell_length_a     7.5732 
_cell_length_b    10.3733 
_cell_length_c    18.6727 
_cell_angle_alpha  90.000 
_cell_angle_beta   94.308 
_cell_angle_gamma  90.000 
 
_shelx_F_squared_multiplier     1.000 
 
loop_ 
 _refln_index_h 
 _refln_index_k 
 _refln_index_l 
 _refln_F_squared_calc 
 _refln_F_squared_meas 
 _refln_F_squared_sigma 
 _refln_observed_status 
   2   0   0    67402.19    70436.81   2872.13 o 
   3   0   0     7087.61     7761.01    380.23 o 
   4   0   0     4104.57     3864.08    369.81 o 
   5   0   0    13156.83    14739.76    830.32 o 
   6   0   0       84.39      -12.56     67.33 o 
   7   0   0     2065.03     2344.15    403.85 o 
   8   0   0      221.36      466.60    211.25 o 
   1   1   0    78709.63    72309.21   2985.27 o 
   2   1   0    36519.61    35754.16    482.95 o 
   3   1   0    23763.76    23023.04    446.33 o 
   4   1   0    26347.58    28313.57    578.82 o 
   5   1   0      469.91      461.60    104.18 o 
   6   1   0     2856.90     3446.86    317.20 o 
   7   1   0        6.27       15.09     31.52 o 
   8   1   0      976.67     1366.60    244.50 o 
   0   2   0    49916.52    41331.73   2380.85 o 
   1   2   0    19221.78    19804.80    279.76 o 
   2   2   0    22151.16    22381.04    537.56 o 
   3   2   0    12954.25    12984.22    457.77 o 
   4   2   0     3244.72     3367.83    233.59 o 
   5   2   0     7518.67     7972.36    438.25 o 
   6   2   0       25.39       50.86     83.39 o 
   7   2   0     2119.70     2932.61    323.43 o 
   8   2   0      102.89      193.26     87.64 o 
   1   3   0    20479.17    20165.13    299.53 o 
   2   3   0    17097.63    16077.95    240.48 o 
   3   3   0    15041.20    14678.08    548.78 o 
   4   3   0    10077.52     9926.90    292.23 o 
   5   3   0      158.08      224.20     97.67 o 
   6   3   0     3326.95     3853.08    345.99 o 
   7   3   0       42.32       52.39     58.50 o 
   8   3   0      350.49      530.68    155.36 o 
   0   4   0    23516.01    25368.38    597.91 o 
   1   4   0      306.95      357.73     59.37 o 
   2   4   0    21248.93    22609.46   1198.16 o 
   3   4   0     9822.62     9086.79    824.43 o 
   4   4   0     1763.64     1677.14    239.33 o 
   5   4   0     3796.51     3617.93    266.14 o 
   6   4   0        0.33       51.61     81.47 o 
   7   4   0      573.89      700.55    162.95 o 
   8   4   0       79.71       71.54     56.81 o 
   1   5   0    19083.92    21730.46    360.86 o 
   2   5   0       78.26       99.88     37.18 o 
   3   5   0      827.52      755.40    144.90 o 
   4   5   0     2666.23     3388.47    372.14 o 
   5   5   0      384.39      450.20    126.00 o 
   6   5   0      900.91     1112.77    269.30 o 
   7   5   0       79.29      185.71     85.75 o 
   8   5   0       20.66       61.22     46.35 o 
   0   6   0      417.02      477.69     95.15 o 
   1   6   0      115.22      147.27     39.49 o 
   2   6   0     1589.16     1647.98    128.14 o 
   3   6   0     1911.35     2308.28    271.86 o 
   4   6   0       88.82       19.87     83.73 o 
   5   6   0      404.95      784.02    195.33 o 
   6   6   0        0.55      -20.36     61.18 o 
   7   6   0       53.81       74.12     84.32 o 
   1   7   0       78.51       66.09     27.97 o 
   2   7   0      693.29      659.96    107.70 o 
   3   7   0      160.03      150.78     76.27 o 
   4   7   0      119.56      200.36    125.29 o 
   5   7   0        1.80       12.17     45.71 o 
   6   7   0       53.62      198.94    143.22 o 
   7   7   0       31.49       93.49    118.98 o 
   0   8   0      907.23      805.39    187.52 o 
   1   8   0       50.42       92.33     34.53 o 
   2   8   0       13.57        8.76     23.08 o 
   3   8   0       38.95       65.24     26.64 o 
   4   8   0      271.26      211.92     97.02 o 
   5   8   0       76.00      190.85    103.05 o 
   6   8   0      145.73      271.81    157.11 o 
   1   9   0      774.38      698.96    103.78 o 
   2   9   0      114.76      112.67     44.56 o 
   3   9   0     1354.33     1568.76    258.77 o 
   4   9   0       67.43       84.33     71.80 o 
   5   9   0       98.12      128.59     81.79 o 
   6   9   0       51.34      251.57    164.04 o 
   0  10   0      784.11      789.57    151.36 o 
   1  10   0      143.73      147.47     53.53 o 
   2  10   0     1458.64     1534.76    375.42 o 
   3  10   0      157.05      197.99    136.46 o 
   4  10   0      187.10      199.81    125.49 o 
   5  10   0      180.59      127.07     92.70 o 
   1  11   0     1486.01     1278.94    324.00 o 
   2  11   0      343.12      349.61    176.10 o 
   3  11   0      650.67      862.00    226.75 o 
   4  11   0      350.66      483.88    161.27 o 
   1  12   0        5.84        2.92     62.80 o 
   2  12   0     1060.79      796.85    262.89 o 
  -8   1   1        0.16        4.08     55.96 o 
  -7   1   1        2.25       75.91     69.38 o 
  -6   1   1       85.52      200.77     76.53 o 
  -5   1   1      334.13      295.02     81.95 o 
  -4   1   1     4114.71     3978.16    271.11 o 
  -3   1   1       55.41       53.26     19.21 o 
  -2   1   1      628.64      687.47     67.06 o 
  -1   1   1       25.86       53.78     14.33 o 
   1   1   1       92.67      123.39     25.48 o 
   2   1   1    17985.29    18663.31    342.06 o 
   3   1   1     2328.64     2436.72    129.32 o 
   4   1   1     2648.02     2846.09    214.82 o 
   5   1   1     1231.89     1394.02    182.68 o 
   6   1   1       81.34      129.81     67.37 o 
   7   1   1       94.09      172.87     75.68 o 
   8   1   1       98.02      188.66    106.84 o 
  -8   2   1      126.59      285.04    114.25 o 
  -7   2   1      146.91      219.49     98.32 o 
  -6   2   1      220.49      225.45     79.30 o 
  -5   2   1     2948.12     3257.84    277.11 o 
  -4   2   1      545.59      462.95     90.88 o 
  -3   2   1     3193.46     2951.64    164.38 o 
  -2   2   1      407.61      452.82     41.94 o 
  -1   2   1    18550.87    18903.46    256.44 o 
   0   2   1    16806.38    17072.20    286.58 o 
   1   2   1     3587.54     3699.78    125.87 o 
   2   2   1     1612.47     1719.12     98.48 o 
   3   2   1        6.67        8.00     13.76 o 
   4   2   1     2206.13     2273.05    165.25 o 
   5   2   1      710.46      692.54    174.83 o 
   6   2   1      692.06      888.82    166.20 o 
   7   2   1       90.36      188.85     87.67 o 
   8   2   1       66.66      101.51     64.62 o 
  -8   3   1       90.51      113.17     67.95 o 
  -7   3   1      439.07      548.63    144.03 o 
  -6   3   1      176.99      231.31     86.09 o 
  -5   3   1     1771.00     1747.42    208.41 o 
  -4   3   1    10373.21     9779.17    447.74 o 
  -3   3   1     1527.96     1484.60    102.40 o 
  -2   3   1    17069.62    16588.43    322.25 o 
  -1   3   1      299.13      271.61     30.28 o 
   0   3   1     9453.09     9631.31    232.25 o 
   1   3   1    19847.38    21291.14    542.50 o 
   2   3   1     2805.98     2637.67    132.96 o 
   3   3   1    17323.51    18251.78    313.63 o 
   4   3   1     1023.94     1028.74    111.37 o 
   5   3   1     1204.68     1332.06    143.09 o 
   6   3   1       24.07      -30.26     55.28 o 
   7   3   1      728.79      893.89    176.01 o 
   8   3   1      319.20      445.15    144.10 o 
  -8   4   1      352.11      579.64    166.91 o 
  -7   4   1      627.31      732.99    166.63 o 
  -6   4   1     1276.98     1603.86    222.22 o 
  -5   4   1     2148.59     2214.62    331.27 o 
  -4   4   1       19.18       26.62     13.81 o 
  -3   4   1    15527.98    15891.89    601.27 o 
  -2   4   1     2324.63     2468.91    185.87 o 
  -1   4   1    38715.57    39062.17    539.26 o 
   0   4   1    20049.27    22111.20    386.95 o 
   1   4   1     4441.17     4792.79    136.53 o 
   2   4   1    11552.41    11733.87    388.81 o 
   3   4   1     6945.55     7314.86    376.72 o 
   4   4   1     4877.10     5044.62    160.92 o 
   5   4   1      545.57      574.64     65.22 o 
   6   4   1     1189.89     1324.21    279.76 o 
   7   4   1      488.57      836.27    178.67 o 
   8   4   1      158.41       94.14     68.42 o 
  -8   5   1       46.22       69.03     61.43 o 
  -7   5   1      703.46      865.41    186.66 o 
  -6   5   1     1195.85     1341.17    284.77 o 
  -5   5   1     2208.81     2581.16    366.91 o 
  -4   5   1    11297.48    12235.34    580.80 o 
  -3   5   1       18.88       15.83     16.29 o 
  -2   5   1    15369.87    16677.97    414.42 o 
  -1   5   1     7670.31     8537.66    255.55 o 
   0   5   1    10033.78    10300.41    320.68 o 
   1   5   1    19796.72    20879.64    332.76 o 
   2   5   1     2380.79     2503.70    104.13 o 
   3   5   1    15047.98    15931.00    584.88 o 
   4   5   1      130.65       59.21     55.77 o 
   5   5   1     3929.39     4131.08    370.16 o 
   6   5   1      270.71      376.45    141.67 o 
   7   5   1      696.02      961.21    264.67 o 
   8   5   1      280.70      548.58    160.52 o 
  -7   6   1      191.05      183.50     79.85 o 
  -6   6   1      873.82     1069.16    260.61 o 
  -5   6   1     4717.20     5211.81    539.15 o 
  -4   6   1     2099.78     1589.01    442.13 o 
  -3   6   1    14202.81    14933.49    388.45 o 
  -2   6   1     1210.12     1255.33    120.89 o 
  -1   6   1    20263.58    20877.53    428.80 o 
   0   6   1    14215.18    14362.82    499.01 o 
   1   6   1    10233.30    10224.50    260.37 o 
   2   6   1     8983.33     9652.29    228.91 o 
   3   6   1       24.11       72.68     47.35 o 
   4   6   1    10354.98    11374.09    582.33 o 
   5   6   1      350.94      419.38    121.09 o 
   6   6   1     2008.54     2368.68    374.86 o 
   7   6   1      409.68      541.16    201.46 o 
  -7   7   1      746.28      982.60    206.47 o 
  -6   7   1     1013.45     1168.19    288.59 o 
  -5   7   1     1281.85     1549.72    311.63 o 
  -4   7   1     7077.19     7715.91    523.00 o 
  -3   7   1      538.54      704.07     84.91 o 
  -2   7   1    15151.11    17262.69    742.50 o 
  -1   7   1     5587.59     5938.92    291.61 o 
   0   7   1    15596.62    16351.41    572.81 o 
   1   7   1    10509.60    11258.96    488.49 o 
   2   7   1     3536.60     3530.62    206.36 o 
   3   7   1    10372.98    10746.84    340.27 o 
   4   7   1       58.45       76.99     62.43 o 
   5   7   1     3914.33     4975.73    433.48 o 
   6   7   1      693.47      814.05    227.12 o 
   7   7   1      254.26      350.16    153.64 o 
  -6   8   1     1138.10     1563.43    352.49 o 
  -5   8   1     1568.97     1778.83    354.93 o 
  -4   8   1      564.51      735.12    165.01 o 
  -3   8   1    10408.15    12098.67    382.39 o 
  -2   8   1      276.67      291.03     83.19 o 
  -1   8   1    11414.35    12279.51    610.75 o 
   0   8   1     4272.89     4461.11    395.02 o 
   1   8   1     4904.76     5777.71    285.31 o 
   2   8   1    14057.11    14149.96    524.13 o 
   3   8   1      213.41      311.72    106.21 o 
   4   8   1     5119.06     5960.15    475.31 o 
   5   8   1      408.32      506.32    140.73 o 
   6   8   1     1359.80     1941.84    371.69 o 
  -6   9   1      566.05      679.35    249.90 o 
  -5   9   1      712.58      898.71    258.87 o 
  -4   9   1     3347.65     3728.52    404.90 o 
  -3   9   1       46.70      193.97     98.15 o 
  -2   9   1    13106.05    12150.17    917.35 o 
  -1   9   1      559.13      733.07    125.46 o 
   0   9   1     4995.87     4713.58    349.96 o 
   1   9   1     6742.82     7034.98    464.86 o 
   2   9   1     1126.37     1261.62    178.38 o 
   3   9   1     6705.06     7966.45    571.12 o 
   4   9   1       23.88      102.51     83.76 o 
   5   9   1     1813.76     2101.05    311.10 o 
   6   9   1      401.98      580.03    211.51 o 
  -5  10   1      652.34      849.73    268.27 o 
  -4  10   1      306.76      310.05    126.84 o 
  -3  10   1     3689.45     4091.40    452.34 o 
  -2  10   1      348.61      307.94    174.59 o 
  -1  10   1     5566.67     5155.50    496.78 o 
   0  10   1     2183.46     2531.32    320.77 o 
   1  10   1     3027.97     2783.19    279.59 o 
   2  10   1     4121.82     3939.82    570.65 o 
   3  10   1       45.90       98.34    198.53 o 
   4  10   1     1659.55     1896.55    303.88 o 
   5  10   1      136.59      176.28     92.66 o 
  -4  11   1     1026.69     1110.08    346.28 o 
  -3  11   1      202.95      198.22    101.61 o 
  -2  11   1     1413.99     1386.60    359.86 o 
  -1  11   1     1158.70      944.74    258.92 o 
   0  11   1     2163.07     2103.08    263.49 o 
   1  11   1     1712.00     1780.85    530.23 o 
   2  11   1      199.19      196.91    183.31 o 
   3  11   1     1263.63     1043.43    344.61 o 
   4  11   1      108.14      141.89    161.25 o 
  -2  12   1       14.76       12.85     51.35 o 
   1  12   1      392.30      404.12    134.83 o 
   2  12   1      679.89      590.86    282.35 o 
  -9   0   2      536.19      832.47    281.84 o 
  -8   0   2      575.60      710.75    245.79 o 
  -7   0   2      299.57      362.81    153.25 o 
  -6   0   2     5214.70     5111.24    541.30 o 
  -5   0   2       57.42      110.85     65.73 o 
  -4   0   2    30504.25    29294.90   1002.40 o 
  -3   0   2     4156.92     3743.72    217.25 o 
  -2   0   2     6947.26     6391.80    232.12 o 
  -1   0   2    75538.77    74274.63   4191.55 o 
   1   0   2    87976.84    89906.03   1050.34 o 
   2   0   2    38897.16    42137.14    941.28 o 
   3   0   2    36766.75    38513.44    716.23 o 
   4   0   2    13845.95    14583.58    743.80 o 
   5   0   2     1756.46     2072.98    317.70 o 
   6   0   2     3602.60     4559.54    529.99 o 
   7   0   2       23.15       47.42     47.80 o 
   8   0   2      718.56     1062.45    324.40 o 
  -8   1   2      423.43      578.36    159.49 o 
  -7   1   2     1458.33     1773.79    247.89 o 
  -6   1   2      567.67      591.28    129.05 o 
  -5   1   2    15847.77    16497.10    609.27 o 
  -4   1   2     5669.89     5515.29    313.56 o 
  -3   1   2    13532.83    12145.06    274.29 o 
  -2   1   2     9997.97     9532.69    209.59 o 
  -1   1   2    19596.79    19001.53    259.23 o 
   0   1   2    73492.83    65303.78    527.05 o 
   1   1   2       31.29       44.39     14.32 o 
   2   1   2    87693.00    87603.77    755.75 o 
   3   1   2    10288.15    10365.01    267.05 o 
   4   1   2    23875.28    25896.90    558.91 o 
   5   1   2     5219.53     6209.69    540.22 o 
   6   1   2      996.48     1175.15    185.00 o 
   7   1   2     1925.82     2765.25    319.24 o 
   8   1   2      262.85      434.67    143.43 o 
  -8   2   2      576.25      719.89    173.87 o 
  -7   2   2      233.09      315.79    106.68 o 
  -6   2   2     3939.31     4473.57    356.36 o 
  -5   2   2        2.56        0.90     12.60 o 
  -4   2   2    14067.67    14877.22    524.89 o 
  -3   2   2    15904.33    15280.57    319.89 o 
  -2   2   2    36950.78    35424.57    705.58 o 
  -1   2   2    37595.38    36672.39    734.68 o 
   0   2   2     3350.83     3330.05    139.68 o 
   1   2   2    34797.00    32113.25    445.75 o 
   2   2   2     5187.84     5237.20    141.84 o 
   3   2   2    31299.54    32001.25    527.67 o 
   4   2   2    19517.49    21070.97    489.44 o 
   5   2   2      922.24     1034.32    169.83 o 
   6   2   2     7385.37     8891.41    521.63 o 
   7   2   2       21.48       11.33     12.37 o 
   8   2   2      809.05     1287.24    245.47 o 
  -8   3   2      184.39      306.02    118.70 o 
  -7   3   2     1346.95     1672.17    246.15 o 
  -6   3   2      219.43      196.57     77.13 o 
  -5   3   2     5166.28     5891.83    381.55 o 
  -4   3   2     1362.83     1370.70    123.46 o 
  -3   3   2    16398.94    15110.94   1184.79 o 
  -2   3   2    14427.48    13965.27    286.46 o 
  -1   3   2    19006.90    18664.36    300.62 o 
   0   3   2    24661.98    26312.04    316.53 o 
   1   3   2     1912.96     1961.37    104.13 o 
   2   3   2    32596.44    32188.47    509.80 o 
   3   3   2     4983.36     5277.89    189.88 o 
   4   3   2     4459.34     4799.79    226.36 o 
   5   3   2     5462.44     6036.75    293.08 o 
   6   3   2       44.86       84.06     91.09 o 
   7   3   2     1922.13     2381.32    304.50 o 
   8   3   2       34.21       41.47     45.52 o 
  -8   4   2      158.99      249.19    100.24 o 
  -7   4   2       90.79      113.15     49.03 o 
  -6   4   2     1793.57     2046.25    254.75 o 
  -5   4   2       61.69       86.05     55.12 o 
  -4   4   2     5341.73     4866.12    404.29 o 
  -3   4   2     2584.02     2768.57    180.59 o 
  -2   4   2     7932.62     7982.80    257.56 o 
  -1   4   2    21358.22    23277.04    484.20 o 
   0   4   2     4955.71     5401.29    164.04 o 
   1   4   2    19906.19    21136.06    405.19 o 
   2   4   2      915.25      908.58     91.74 o 
   3   4   2     5277.13     4892.22    592.76 o 
   4   4   2     2143.24     2163.67     95.07 o 
   5   4   2     1842.39     1978.14    113.64 o 
   6   4   2     1182.81     1465.84    295.83 o 
   7   4   2       26.92       65.26     88.15 o 
   8   4   2      107.74      201.42     89.08 o 
  -8   5   2      139.48      186.16     93.92 o 
  -7   5   2      593.16      701.78    168.85 o 
  -6   5   2       86.03      135.29     84.08 o 
  -5   5   2     2012.00     2401.76    363.01 o 
  -4   5   2       33.44      119.83     61.83 o 
  -3   5   2     4950.24     5119.31    292.30 o 
  -2   5   2     5995.63     6586.23    266.24 o 
  -1   5   2       44.05      282.70     68.55 o 
   0   5   2    21850.46    24220.50    761.52 o 
   1   5   2     1832.27     2198.36    118.78 o 
   2   5   2     4743.82     5135.54    160.16 o 
   3   5   2     1129.99     1199.02    157.36 o 
   4   5   2      821.18      885.72     82.89 o 
   5   5   2     1647.41     1814.13    243.59 o 
   6   5   2       11.85      -11.92     32.50 o 
   7   5   2      161.59      288.33    141.27 o 
   8   5   2       10.22       53.85     56.81 o 
  -7   6   2      184.81      235.00     92.12 o 
  -6   6   2      222.59      367.17    173.41 o 
  -5   6   2       87.44      150.73    131.30 o 
  -4   6   2      970.67      802.29    283.65 o 
  -3   6   2      416.62      375.50     52.81 o 
  -2   6   2      626.49      587.46     86.78 o 
  -1   6   2     2278.14     2540.54    173.73 o 
   0   6   2       33.55       38.08     22.24 o 
   1   6   2     6666.88     7049.21    236.89 o 
   2   6   2     2886.07     3115.81    163.01 o 
   3   6   2      538.48      509.13     52.95 o 
   4   6   2      504.23      658.49    134.29 o 
   5   6   2      401.83      419.76    119.49 o 
   6   6   2      227.94      302.72    111.58 o 
   7   6   2       33.12       10.29     24.90 o 
  -7   7   2       39.94       82.37     38.82 o 
  -6   7   2       15.69      293.49    178.40 o 
  -5   7   2        1.99       97.87    104.85 o 
  -4   7   2        0.07       64.06     58.48 o 
  -3   7   2      649.09      853.42    103.24 o 
  -2   7   2      625.70      651.59    123.01 o 
  -1   7   2      160.96      170.72     38.17 o 
   0   7   2      251.75      262.67     51.01 o 
   1   7   2      502.79      448.93     65.53 o 
   2   7   2      354.03      371.17     44.34 o 
   3   7   2      298.85      283.41     81.31 o 
   4   7   2        8.31       13.05     35.77 o 
   5   7   2      134.25      227.93    107.80 o 
   6   7   2      214.80      259.28    108.00 o 
   7   7   2        1.97       -0.67     45.55 o 
  -6   8   2        0.60       45.76     93.89 o 
  -5   8   2       12.04       25.17     42.17 o 
  -4   8   2      276.88      228.20    133.49 o 
  -3   8   2       36.62       76.91     51.48 o 
  -2   8   2       44.95       21.33     39.68 o 
  -1   8   2      612.48      615.01     99.65 o 
   0   8   2      127.55      113.60     42.33 o 
   1   8   2       37.06       67.78     26.12 o 
   2   8   2      355.23      280.03     40.19 o 
   3   8   2       69.80       46.60     42.23 o 
   4   8   2      105.05      119.49     70.31 o 
   5   8   2      339.03      376.94    122.41 o 
   6   8   2        7.41      120.58    116.53 o 
  -6   9   2       24.40       91.50     81.00 o 
  -5   9   2       10.94       78.33     65.76 o 
  -4   9   2      120.06       70.66     85.67 o 
  -3   9   2      401.01      426.08    100.38 o 
  -2   9   2      560.68      415.96     96.32 o 
  -1   9   2      770.01      824.65    120.60 o 
   0   9   2      743.13      664.70    106.95 o 
   1   9   2        0.97        8.07     16.28 o 
   2   9   2      987.65     1044.65    222.79 o 
   3   9   2        2.65       47.46     51.38 o 
   4   9   2      312.98      421.47    130.05 o 
   5   9   2        2.43       88.46     85.42 o 
   6   9   2       28.87       95.47     78.89 o 
  -5  10   2       32.90       86.79     29.94 o 
  -4  10   2      267.79      449.19    215.55 o 
  -3  10   2      704.05      872.80    299.25 o 
  -2  10   2      868.53      728.45    150.35 o 
  -1  10   2      875.89      805.91    123.08 o 
   0  10   2       12.20       12.18     29.49 o 
   1  10   2     1857.58     1910.65    277.83 o 
   2  10   2      160.88       93.18     94.36 o 
   3  10   2     1270.03     1203.91    229.64 o 
   4  10   2       30.28      -44.44     44.49 o 
   5  10   2      105.44      106.75     68.39 o 
  -4  11   2       67.39       89.40    109.70 o 
  -3  11   2      724.55     1045.05    382.66 o 
  -2  11   2      884.67      590.94    235.16 o 
  -1  11   2      329.02      232.95     87.99 o 
   0  11   2     1286.26     1210.39    293.66 o 
   1  11   2       12.22       -1.06     39.04 o 
   2  11   2     1606.07     1203.26    344.42 o 
   3  11   2      204.63      255.63    195.69 o 
   1  12   2     1763.75     1791.70    631.13 o 
  -8   1   3       46.66      144.65     86.20 o 
  -7   1   3       53.10       87.65     53.85 o 
  -6   1   3      141.83      207.08     78.66 o 
  -5   1   3     1244.50     1300.21    171.27 o 
  -4   1   3      485.18      465.13     88.20 o 
  -3   1   3       89.69      104.82     31.92 o 
  -2   1   3       19.38       28.13      9.45 o 
  -1   1   3    12571.49    12154.30    160.20 o 
   0   1   3     1642.60     1686.49     61.67 o 
   1   1   3     5237.90     5614.66    224.29 o 
   2   1   3      491.48      499.94     66.34 o 
   3   1   3      269.17      279.18     37.91 o 
   4   1   3     8536.83     9592.38    343.25 o 
   5   1   3        0.01       19.25     77.10 o 
   6   1   3      649.16      713.83    146.62 o 
   7   1   3       11.22       31.90     61.74 o 
   8   1   3       12.70       13.22     52.74 o 
  -8   2   3       26.49      124.17     71.47 o 
  -7   2   3      108.65      130.46     67.40 o 
  -6   2   3      151.05      171.01     72.55 o 
  -5   2   3     1900.55     1884.90    208.44 o 
  -4   2   3     4612.40     4485.57    289.67 o 
  -3   2   3      751.65      698.98     71.27 o 
  -2   2   3     3797.73     3535.77    109.49 o 
  -1   2   3     3787.35     3888.98    106.09 o 
   0   2   3    13667.69    12625.19    248.95 o 
   1   2   3       66.25       75.25     27.47 o 
   2   2   3     6298.05     6149.58    271.72 o 
   3   2   3     7333.69     7145.82    238.90 o 
   4   2   3     3846.79     4020.61    214.71 o 
   5   2   3     1473.98     1791.76    222.72 o 
   6   2   3      155.03      255.00    132.21 o 
   7   2   3      621.58      757.82    173.40 o 
   8   2   3       46.64      136.80     97.17 o 
  -8   3   3      295.84      393.18    131.14 o 
  -7   3   3       66.66       46.79     47.12 o 
  -6   3   3     1847.20     2196.75    255.46 o 
  -5   3   3     2252.19     2291.71    233.87 o 
  -4   3   3       86.41       71.76     39.97 o 
  -3   3   3    10024.76    10597.43    700.01 o 
  -2   3   3     1040.26     1055.27     78.94 o 
  -1   3   3    33357.44    32605.22   1025.12 o 
   0   3   3     8901.24     8811.68    207.88 o 
   1   3   3     4721.68     4762.27    214.43 o 
   2   3   3    11841.75    11835.23    390.29 o 
   3   3   3     5898.87     5737.40    221.12 o 
   4   3   3     2844.16     2984.60    171.45 o 
   5   3   3        4.68       -1.63     15.35 o 
   6   3   3       69.03      110.57     69.88 o 
   7   3   3      248.68      514.21    146.21 o 
   8   3   3       16.50       -5.05     36.30 o 
  -8   4   3       24.20       48.45     39.81 o 
  -7   4   3     1087.59     1277.06    217.93 o 
  -6   4   3      253.63      325.92    112.36 o 
  -5   4   3     4212.89     4421.26    332.20 o 
  -4   4   3     7944.36     6772.02   1056.44 o 
  -3   4   3      425.57      490.83     65.47 o 
  -2   4   3    30295.11    31547.17    679.16 o 
  -1   4   3       92.85      150.29     49.09 o 
   0   4   3    16159.11    16072.56    343.31 o 
   1   4   3    11752.07    11739.79    435.16 o 
   2   4   3    13699.52    13350.15    346.74 o 
   3   4   3    16108.84    16753.05    562.54 o 
   4   4   3        8.85        9.23      7.58 o 
   5   4   3     1421.15     1347.34    212.75 o 
   6   4   3       87.75      117.20     75.88 o 
   7   4   3      784.59      977.38    261.00 o 
   8   4   3       30.75      106.44     67.85 o 
  -8   5   3      605.84      784.22    189.57 o 
  -7   5   3       26.80       36.83     36.34 o 
  -6   5   3     1902.35     2465.19    279.71 o 
  -5   5   3     2427.51     2551.97    268.29 o 
  -4   5   3     2020.41     1883.82    171.80 o 
  -3   5   3    12010.39    12822.41    431.41 o 
  -2   5   3      957.13      846.38    159.35 o 
  -1   5   3    36040.58    36374.16    524.85 o 
   0   5   3    10087.66    10963.95    272.34 o 
   1   5   3    16913.46    16987.50    388.19 o 
   2   5   3    17896.14    18146.36    431.30 o 
   3   5   3     3216.45     3278.43    261.49 o 
   4   5   3     8536.21     9181.18    780.42 o 
   5   5   3        3.49      -22.95     41.88 o 
   6   5   3     2151.13     2729.89    323.91 o 
   7   5   3      258.98      463.05    188.42 o 
   8   5   3      127.30      196.75     97.42 o 
  -7   6   3      425.01      552.35    148.25 o 
  -6   6   3      889.02     1038.23    187.77 o 
  -5   6   3     2741.65     2901.71    430.13 o 
  -4   6   3     6648.25     4810.54   1402.94 o 
  -3   6   3     2963.99     2557.12    202.06 o 
  -2   6   3    16053.45    15519.45   1065.23 o 
  -1   6   3     1443.48     1690.84    134.32 o 
   0   6   3    28858.20    32106.62    760.27 o 
   1   6   3     6477.04     6938.88    225.47 o 
   2   6   3     3777.82     4059.09    295.94 o 
   3   6   3    12465.88    13104.91    607.48 o 
   4   6   3       23.75       44.40     43.96 o 
   5   6   3     6069.33     7254.00    497.48 o 
   6   6   3       46.19      105.19     60.91 o 
   7   6   3      554.87      828.67    248.62 o 
  -7   7   3       85.43      125.11     81.59 o 
  -6   7   3     1315.98     1594.32    240.19 o 
  -5   7   3     1981.33     2615.23    424.48 o 
  -4   7   3     3382.45      538.66   1680.86 o 
  -3   7   3     9515.04    10536.02    444.76 o 
  -2   7   3       80.53       46.57     55.05 o 
  -1   7   3    18862.60    21222.03    551.77 o 
   0   7   3     4355.09     4682.63    212.01 o 
   1   7   3    14263.50    15084.19    525.17 o 
   2   7   3     8581.64     9119.24    505.05 o 
   3   7   3      549.33      687.03    139.09 o 
   4   7   3     5392.50     6029.18    533.79 o 
   5   7   3       18.71      -11.91     35.12 o 
   6   7   3     1484.75     1684.78    266.86 o 
   7   7   3      372.89      600.72    213.68 o 
  -6   8   3      329.52      415.95    129.66 o 
  -5   8   3     1462.50     1654.29    359.74 o 
  -4   8   3     4099.27     4426.53    577.67 o 
  -3   8   3     1417.25     1591.74    195.72 o 
  -2   8   3    14828.56    11034.88   3601.89 o 
  -1   8   3       29.95       76.74     36.93 o 
   0   8   3    11371.68    12812.29    547.87 o 
   1   8   3     7925.33     7446.58    463.20 o 
   2   8   3     4139.83     4742.48    442.62 o 
   3   8   3     5989.13     6131.19    623.52 o 
   4   8   3      526.22      664.79    152.33 o 
   5   8   3     2242.57     3050.17    349.23 o 
   6   8   3      182.43      177.81    155.40 o 
  -6   9   3     1145.77     1472.09    368.21 o 
  -5   9   3      148.17      117.43     56.29 o 
  -4   9   3     1259.69     1464.45    355.07 o 
  -3   9   3     5026.53     5952.82    749.76 o 
  -2   9   3       96.23      123.97     37.79 o 
  -1   9   3     8160.35     8925.98    512.62 o 
   0   9   3      693.14      715.15    118.04 o 
   1   9   3     5053.86     5696.50    556.09 o 
   2   9   3     6239.48     6833.12   1489.62 o 
   3   9   3     1014.36     1244.20    210.59 o 
   4   9   3     2441.18     2994.77    466.42 o 
   5   9   3       39.77       53.95     38.85 o 
  -5  10   3      311.61      342.68    198.48 o 
  -4  10   3      741.66     1126.63    345.66 o 
  -3  10   3      195.47      159.98    148.61 o 
  -2  10   3     4971.39     3594.51    436.24 o 
  -1  10   3       80.36      119.01     64.02 o 
   0  10   3     6098.44     6021.57   1593.39 o 
   1  10   3     1681.70     1561.42    382.72 o 
   2  10   3     1417.10     1198.36    314.48 o 
   3  10   3     2043.73     1487.56    390.79 o 
   4  10   3       18.98       36.92    138.35 o 
   5  10   3     1077.86     1100.50    385.17 o 
  -3  11   3      929.60     1588.75    476.74 o 
  -1  11   3     2234.66     1365.96    300.71 o 
   0  11   3      853.65      900.06    266.79 o 
   1  11   3     2545.97     2464.20    842.86 o 
   2  11   3     1285.10     1059.98    345.28 o 
   3  11   3       74.94       37.13     80.65 o 
   0  12   3     1022.41      558.20    219.63 o 
   1  12   3      457.44      405.81    194.54 o 
  -8   0   4      353.84      353.31    178.29 o 
  -7   0   4       97.86      139.65     95.17 o 
  -6   0   4      846.33      970.17    228.14 o 
  -5   0   4    14797.53    13777.64    789.41 o 
  -4   0   4      115.11      131.09     63.07 o 
  -3   0   4    29995.78    27417.06    850.35 o 
  -2   0   4    10279.67     9759.13    302.94 o 
  -1   0   4    16761.10    15732.47    335.02 o 
   0   0   4    82590.59    85196.74    783.18 o 
   1   0   4     4157.62     4072.63    265.19 o 
   2   0   4    32832.59    32020.09    897.93 o 
   3   0   4     5710.56     5671.83    423.71 o 
   4   0   4     6756.02     7443.96    559.36 o 
   5   0   4     2226.05     2379.89    347.70 o 
   6   0   4     2494.05     3340.76    469.24 o 
   7   0   4     1769.63     2669.50    452.82 o 
   8   0   4       21.67        4.94     56.10 o 
  -8   1   4      382.73      464.92    140.26 o 
  -7   1   4      614.05      665.48    148.50 o 
  -6   1   4     3717.26     3791.21    324.55 o 
  -5   1   4      417.12      379.99     90.98 o 
  -4   1   4    17628.43    16481.70    541.43 o 
  -3   1   4     1047.18     1065.25     78.84 o 
  -2   1   4    53805.34    51371.54    491.12 o 
  -1   1   4    70981.44    67256.79   1179.36 o 
   0   1   4     5022.75     4822.40    136.39 o 
   1   1   4    28193.54    28672.44    720.90 o 
   2   1   4     1613.16     1528.73    135.61 o 
   3   1   4    30381.05    30305.64    668.86 o 
   4   1   4     2266.32     2283.88    142.86 o 
   5   1   4     4999.77     5756.61    436.82 o 
   6   1   4     1387.05     1749.57    327.27 o 
   7   1   4       32.76       32.40     85.35 o 
   8   1   4      603.84      859.92    200.41 o 
  -8   2   4      342.83      456.44    136.87 o 
  -7   2   4     1211.95     1343.50    218.93 o 
  -6   2   4     1668.59     1824.86    227.01 o 
  -5   2   4     9218.52     9336.26    460.72 o 
  -4   2   4      748.93      754.28    115.53 o 
  -3   2   4    24565.57    23145.04    564.30 o 
  -2   2   4    10131.30     9654.99    197.86 o 
  -1   2   4    29146.02    28079.31    525.18 o 
   0   2   4    22551.13    20733.77    395.86 o 
   1   2   4      567.00      557.09     38.23 o 
   2   2   4    42843.59    39558.79    845.72 o 
   3   2   4     1555.10     1633.04    170.81 o 
   4   2   4    10374.92    11017.99    361.21 o 
   5   2   4     2800.68     3315.90    393.11 o 
   6   2   4     3429.57     3646.23    353.18 o 
   7   2   4     2059.13     2850.68    337.08 o 
   8   2   4      189.69      120.10     52.34 o 
  -8   3   4      292.35      359.80    124.09 o 
  -7   3   4      719.07      835.20    171.69 o 
  -6   3   4     2717.67     2850.90    287.24 o 
  -5   3   4      216.72      208.34     68.43 o 
  -4   3   4     9640.13     9757.38    432.96 o 
  -3   3   4     5836.83     5947.57    211.07 o 
  -2   3   4    24603.02    24143.21    415.48 o 
  -1   3   4    13440.10    12795.05    196.20 o 
   0   3   4     4164.23     3705.69    213.15 o 
   1   3   4    32612.29    31077.44    369.48 o 
   2   3   4      118.88      120.53     39.38 o 
   3   3   4    17153.59    17586.98    561.04 o 
   4   3   4     1262.19     1332.36    176.01 o 
   5   3   4     1795.99     1988.26    165.30 o 
   6   3   4     3538.90     4080.90    380.46 o 
   7   3   4      173.72      277.73    162.12 o 
   8   3   4      677.70      959.02    219.53 o 
  -8   4   4      163.76      266.74    106.95 o 
  -7   4   4      643.53      669.40    153.30 o 
  -6   4   4      204.60      191.63     66.23 o 
  -5   4   4     6265.53     6851.27    412.41 o 
  -4   4   4       11.22       39.57     42.80 o 
  -3   4   4    11104.12    11515.44    496.82 o 
  -2   4   4     6525.43     6360.27    320.98 o 
  -1   4   4     6757.08     6068.48    319.04 o 
   0   4   4    21852.78    20546.32    906.98 o 
   1   4   4     1733.64     1640.61     72.63 o 
   2   4   4    11942.49    12477.56    424.69 o 
   3   4   4     1538.02     1656.36    190.75 o 
   4   4   4     4015.08     2443.54   1008.14 o 
   5   4   4     1917.03     2078.03    252.12 o 
   6   4   4       57.49      111.38     69.74 o 
   7   4   4      356.41      485.88    185.17 o 
   8   4   4       86.17       65.85     40.04 o 
  -8   5   4        5.94       21.43     84.55 o 
  -7   5   4      632.26      618.99    154.08 o 
  -6   5   4      725.30      815.72    164.27 o 
  -5   5   4      415.93      470.32    114.95 o 
  -4   5   4     5913.89     6161.67    368.20 o 
  -3   5   4      251.63      246.21     68.70 o 
  -2   5   4      517.70      477.95     75.81 o 
  -1   5   4     8089.85     7951.48    408.62 o 
   0   5   4     5673.74     5594.22    190.39 o 
   1   5   4    16287.07    16221.26    600.98 o 
   2   5   4       45.09       71.47     27.92 o 
   3   5   4     1587.47     1699.86    188.94 o 
   4   5   4     1295.24     1402.35    189.43 o 
   5   5   4      990.80     1063.95    187.24 o 
   6   5   4      482.18      595.13    156.92 o 
   7   5   4        1.13        3.45     48.33 o 
  -7   6   4       39.46       78.69     77.99 o 
  -6   6   4       57.36      168.25    108.47 o 
  -5   6   4      298.00      498.00    123.43 o 
  -4   6   4        7.40        0.64     44.83 o 
  -3   6   4     3089.42     3299.09    250.24 o 
  -2   6   4     1502.33     1487.08    185.82 o 
  -1   6   4      689.60      729.59     97.45 o 
   0   6   4     3024.89     3082.38    164.16 o 
   1   6   4       17.00       10.67     16.91 o 
   2   6   4     1714.25     1932.86    148.84 o 
   3   6   4      123.75      142.32     46.02 o 
   4   6   4     1512.17     1654.77    212.80 o 
   5   6   4      500.98      586.94    140.15 o 
   6   6   4       12.36       12.48     37.54 o 
   7   6   4       23.45       27.08     38.55 o 
  -7   7   4       36.83       16.19     98.70 o 
  -6   7   4       30.24       41.24     55.96 o 
  -5   7   4       51.59       83.31     44.34 o 
  -4   7   4      123.02      107.36     54.02 o 
  -3   7   4      815.10      793.28    131.74 o 
  -2   7   4      179.66      153.91     41.47 o 
  -1   7   4        4.53       17.45     48.50 o 
   0   7   4        6.45       23.86     20.47 o 
   1   7   4      736.10      756.93     88.00 o 
   2   7   4     1081.71      896.56    144.18 o 
   3   7   4      183.90      229.35     87.32 o 
   4   7   4      200.08      244.65     91.18 o 
   5   7   4        0.29        1.45     29.13 o 
   6   7   4      249.85      286.00    111.60 o 
   7   7   4        2.01      -15.51     47.73 o 
  -6   8   4        3.08       28.12     57.24 o 
  -5   8   4       54.67       84.36     83.68 o 
  -4   8   4       14.07        6.54     93.38 o 
  -3   8   4      224.63      359.74    102.91 o 
  -2   8   4      108.75       35.61     24.48 o 
  -1   8   4       72.65      138.78     95.29 o 
   0   8   4      286.16      266.40     60.33 o 
   1   8   4      945.91      902.25    173.24 o 
   2   8   4       19.74       21.30     50.70 o 
   3   8   4        2.88        8.18     11.38 o 
   4   8   4       72.17       97.02     61.78 o 
   5   8   4       92.26      132.95     86.92 o 
   6   8   4      205.33      273.17    119.25 o 
  -6   9   4        5.17      -24.27     70.07 o 
  -5   9   4       81.12      -74.44    130.50 o 
  -4   9   4       19.46       60.00     43.40 o 
  -3   9   4      566.58      680.33    274.33 o 
  -2   9   4      502.44      386.39    238.67 o 
  -1   9   4      272.70      193.68     66.03 o 
   0   9   4      408.41      394.42    108.03 o 
   1   9   4      458.18      570.41    139.23 o 
   2   9   4       91.28       66.04     34.72 o 
   3   9   4      585.53      518.93    128.72 o 
   4   9   4       10.03       -1.64     27.26 o 
   5   9   4      197.37      196.74     98.39 o 
  -5  10   4      493.96      607.56    260.87 o 
  -4  10   4      140.59      125.57    108.32 o 
  -3  10   4     1522.35     1719.14    464.35 o 
  -2  10   4      274.78      175.15     66.29 o 
  -1  10   4     1265.78     1255.99    352.48 o 
   0  10   4      379.57      349.02    187.53 o 
   1  10   4       40.92       65.34     28.42 o 
   2  10   4     2246.99     1961.51    581.06 o 
   3  10   4       54.82      130.44    133.54 o 
   4  10   4      563.96      335.36    199.68 o 
  -3  11   4      117.24      364.18    223.36 o 
  -1  11   4      709.14      555.37    193.32 o 
   0  11   4      638.70      467.78    241.85 o 
   1  11   4     1541.12     1387.54    455.24 o 
   2  11   4        1.43      -37.35     56.74 o 
   3  11   4     1101.08      668.95    277.78 o 
   0  12   4     1455.36      697.14    250.07 o 
   1  12   4      243.79      142.65     61.07 o 
  -8   1   5        0.37      -21.49     21.49 o 
  -7   1   5      271.55      241.95     91.47 o 
  -6   1   5       53.15       23.05     40.24 o 
  -5   1   5     2145.00     2201.67    225.73 o 
  -4   1   5       48.37       49.67     31.29 o 
  -3   1   5     2830.13     2537.16    150.93 o 
  -2   1   5     1427.78     1366.19     63.41 o 
  -1   1   5     5231.81     5181.42    112.83 o 
   0   1   5     5972.35     5871.54    188.99 o 
   1   1   5     1664.64     1706.99    113.04 o 
   2   1   5      367.42      335.20     54.73 o 
   3   1   5      730.31      647.04    101.95 o 
   4   1   5        7.70       25.48     28.82 o 
   5   1   5      728.30      866.47    161.81 o 
   6   1   5      292.87      280.52     96.46 o 
   7   1   5       86.15      116.00     75.49 o 
   8   1   5        0.92      -12.32     37.69 o 
  -8   2   5       79.32      104.99     63.76 o 
  -7   2   5       64.09       52.36     54.22 o 
  -6   2   5     1131.67     1255.31    192.70 o 
  -5   2   5     1853.35     1739.05    201.30 o 
  -4   2   5     2163.43     2076.91    196.04 o 
  -3   2   5     1627.24     1669.66    124.28 o 
  -2   2   5     2683.46     2512.31    148.44 o 
  -1   2   5    20273.57    19213.49    224.48 o 
   0   2   5     6006.43     6118.95    154.19 o 
   1   2   5     8996.62     9075.63    363.22 o 
   2   2   5     1397.45     1279.86     86.33 o 
   3   2   5     1034.37     1027.77     79.55 o 
   4   2   5     2237.68     2433.47    238.41 o 
   5   2   5      646.19      564.04    128.08 o 
   6   2   5     2263.04     2545.36    342.53 o 
   7   2   5       79.99      182.19    116.87 o 
   8   2   5       71.19      170.03     96.59 o 
  -8   3   5       13.79       31.19     55.63 o 
  -7   3   5      543.57      689.10    152.72 o 
  -6   3   5       18.37       42.22     44.86 o 
  -5   3   5     2629.19     2735.58    253.81 o 
  -4   3   5     2416.07     2420.37    214.55 o 
  -3   3   5     7192.12     6825.80    320.55 o 
  -2   3   5    24302.69    23287.42    789.74 o 
  -1   3   5      164.64      132.45     25.13 o 
   0   3   5     7129.96     6439.27    246.89 o 
   1   3   5     1347.74     1183.69     89.13 o 
   2   3   5    17333.08    15645.81    656.97 o 
   3   3   5     8264.08     8337.36    237.95 o 
   4   3   5      861.40      786.75    102.38 o 
   5   3   5     1462.96     1622.91    217.08 o 
   6   3   5      169.19      181.92     78.63 o 
   7   3   5      499.93      771.51    191.21 o 
   8   3   5      421.52      529.65    161.22 o 
  -8   4   5      128.93      191.05     85.67 o 
  -7   4   5      108.77       65.96     44.23 o 
  -6   4   5     2621.46     2741.74    290.45 o 
  -5   4   5      593.40      617.57    127.91 o 
  -4   4   5     1665.63     1691.54    186.55 o 
  -3   4   5     6308.46     6337.13    295.02 o 
  -2   4   5     5853.40     5582.28    213.92 o 
  -1   4   5    24517.13    24165.75    473.35 o 
   0   4   5     1108.99     1056.50     84.04 o 
   1   4   5    18204.39    17037.25    317.17 o 
   2   4   5     9979.02     9676.01    369.03 o 
   3   4   5     7915.97     8116.75    617.28 o 
   4   4   5     3006.36     2392.62    220.31 o 
   5   4   5      367.06      256.45     70.68 o 
   6   4   5     2484.79     2783.16    324.24 o 
   7   4   5      181.20      224.66    109.16 o 
   8   4   5       23.58      -32.87     47.27 o 
  -8   5   5       64.26      144.53     82.35 o 
  -7   5   5     1160.97     1391.36    228.51 o 
  -6   5   5        5.81       24.88     39.44 o 
  -5   5   5     2877.38     3288.60    298.02 o 
  -4   5   5     3860.69     3765.06    255.25 o 
  -3   5   5     2723.30     2854.38    177.25 o 
  -2   5   5    23901.05    23093.99    734.56 o 
  -1   5   5      205.58      191.13     37.82 o 
   0   5   5    21729.70    22447.54    590.03 o 
   1   5   5     1028.23      949.24     54.91 o 
   2   5   5    14933.29    14897.19    609.46 o 
   3   5   5     8932.05     8781.67    668.37 o 
   4   5   5     1166.93     1315.07    182.81 o 
   5   5   5     3501.77     3716.54    599.96 o 
   6   5   5        5.39       40.01     43.00 o 
   7   5   5      607.98      872.73    252.77 o 
  -7   6   5       62.95       86.71     47.39 o 
  -6   6   5     2669.00     3076.42    320.99 o 
  -5   6   5     2668.28     2912.60    288.91 o 
  -4   6   5     6434.46     7033.56    312.65 o 
  -3   6   5     6622.23     6863.35    391.19 o 
  -2   6   5      740.96      587.50    115.07 o 
  -1   6   5    23452.01    28474.84    964.80 o 
   0   6   5      311.99      247.22     39.50 o 
   1   6   5    24419.96    23118.31   1642.08 o 
   2   6   5     4635.61     4380.09    217.78 o 
   3   6   5     2289.24     2589.42    238.52 o 
   4   6   5     8449.83     8912.17   1131.95 o 
   5   6   5      293.63      304.72     96.25 o 
   6   6   5     2097.21     2474.10    474.85 o 
   7   6   5       28.73       99.00     79.73 o 
  -7   7   5      822.08     1043.72    206.96 o 
  -6   7   5      230.19      272.37     98.40 o 
  -5   7   5     2784.20     3355.95    320.99 o 
  -4   7   5     4345.81     4811.88    327.54 o 
  -3   7   5     3497.36     3474.43    297.32 o 
  -2   7   5    11189.42    12418.17    586.66 o 
  -1   7   5      395.02      519.51     83.77 o 
   0   7   5    22328.16    24113.36   1640.56 o 
   1   7   5     1136.47     1174.32    114.90 o 
   2   7   5     7696.21     8338.09   1303.64 o 
   3   7   5     5881.60     5954.28    867.57 o 
   4   7   5      724.43      849.71    155.43 o 
   5   7   5     4020.13     4290.67    837.58 o 
   6   7   5       55.51       28.94     17.54 o 
  -6   8   5     1316.63     1803.65    404.92 o 
  -5   8   5      483.04      488.94    119.60 o 
  -4   8   5     3142.54     3881.72    314.56 o 
  -3   8   5     5504.57     5177.94    848.69 o 
  -2   8   5     2590.60     2061.61    687.09 o 
  -1   8   5     6269.00     7341.33    677.11 o 
   0   8   5       61.11       29.81     30.74 o 
   1   8   5     8156.83     8415.23   1960.85 o 
   2   8   5     5370.03     5872.96   1424.06 o 
   3   8   5     3815.29     4170.09    932.88 o 
   4   8   5     3056.49     3586.85    864.00 o 
   5   8   5        2.00       50.29     58.95 o 
   6   8   5      668.93      791.94    298.67 o 
  -5   9   5      952.28      986.62    307.65 o 
  -4   9   5      841.44      730.33    281.14 o 
  -3   9   5      271.37      474.63    132.47 o 
  -2   9   5     5377.05     4568.51   2253.10 o 
  -1   9   5       31.06       85.33     57.15 o 
   0   9   5     7512.58     7155.44   2210.22 o 
   1   9   5     2786.69     2759.57    953.01 o 
   2   9   5     4205.01     3884.76   1248.14 o 
   3   9   5     2208.13     2334.71    660.57 o 
   4   9   5      535.19      535.95    185.21 o 
   5   9   5     1429.46     1082.35    410.28 o 
  -5  10   5      313.36      283.53    175.81 o 
  -4  10   5      655.07      698.83    291.83 o 
  -3  10   5     2699.05     3344.49    674.22 o 
  -2  10   5       80.95       31.69     41.87 o 
  -1  10   5     4936.31     4655.50   1616.53 o 
   0  10   5      129.56      128.31     48.82 o 
   1  10   5     3156.37     3153.36   1401.65 o 
   2  10   5     1321.42     1224.05    466.31 o 
   3  10   5      780.04      418.02    209.27 o 
   4  10   5     1551.57      912.21    313.67 o 
  -2  11   5     1022.31      625.74    205.16 o 
  -1  11   5       48.31       28.18     48.13 o 
   0  11   5     3253.37     3110.24   1388.77 o 
   1  11   5      284.14      206.79     90.43 o 
   2  11   5      849.98      609.04    434.48 o 
   3  11   5      633.78      415.97    222.18 o 
   0  12   5       15.65       54.18     84.23 o 
  -8   0   6       14.33       75.07     80.07 o 
  -7   0   6      749.25      806.98    230.85 o 
  -6   0   6     4878.61     4793.29    520.22 o 
  -5   0   6      152.95      190.90    104.43 o 
  -4   0   6    15812.44    14552.00    746.03 o 
  -3   0   6      259.50      182.96     69.89 o 
  -2   0   6    44540.90    42218.02    633.26 o 
  -1   0   6    42914.38    43396.02    678.59 o 
   0   0   6    29562.51    30982.74    571.22 o 
   1   0   6    35726.48    37088.69   1321.65 o 
   2   0   6     3719.00     4145.65    346.59 o 
   3   0   6    22308.84    21024.10    902.70 o 
   4   0   6     1077.77     1169.48    229.78 o 
   5   0   6     7962.90     7818.60    663.46 o 
   6   0   6     1684.98     2075.60    375.76 o 
   7   0   6       70.11       38.90     67.71 o 
   8   0   6      278.42      373.23    174.92 o 
  -8   1   6      600.59      689.57    172.00 o 
  -7   1   6      670.86      690.20    157.20 o 
  -6   1   6     2347.13     2269.94    252.91 o 
  -5   1   6     8360.23     7927.19    430.39 o 
  -4   1   6      223.84      173.23     53.08 o 
  -3   1   6    21262.75    20750.32    539.33 o 
  -2   1   6     8517.69     8312.17    196.65 o 
  -1   1   6    30711.52    29662.94    506.57 o 
   0   1   6    24862.55    25262.93    994.21 o 
   1   1   6    20566.52    20157.75    362.46 o 
   2   1   6    39428.67    40712.77   2209.93 o 
   3   1   6     2577.80     2631.84    170.01 o 
   4   1   6     8371.53     7400.83    396.56 o 
   5   1   6     1029.91     1171.94    150.73 o 
   6   1   6     1749.55     2026.28    269.28 o 
   7   1   6     1005.89     1555.72    255.46 o 
   8   1   6        8.85       21.82     40.23 o 
  -8   2   6      141.02      223.58     89.77 o 
  -7   2   6     1600.09     1645.87    239.27 o 
  -6   2   6     2790.39     2689.76    279.85 o 
  -5   2   6     1399.99     1217.01    168.02 o 
  -4   2   6    10738.69     9851.11    431.33 o 
  -3   2   6       13.94       14.57      9.41 o 
  -2   2   6    43642.03    42288.69    471.54 o 
  -1   2   6    13081.39    13302.12    378.90 o 
   0   2   6     9935.24     9663.80    215.46 o 
   1   2   6    40064.40    41065.89    812.31 o 
   2   2   6      977.17      904.99    128.52 o 
   3   2   6    19863.68    18189.30    572.65 o 
   4   2   6      323.43      454.69     76.28 o 
   5   2   6     2956.35     3095.38    551.25 o 
   6   2   6     1566.91     1962.75    450.92 o 
   7   2   6      241.19      221.47     99.64 o 
   8   2   6       59.28      162.43     85.45 o 
  -8   3   6      399.64      391.13    128.90 o 
  -7   3   6      534.06      587.49    148.41 o 
  -6   3   6     1753.51     1863.02    234.01 o 
  -5   3   6     3926.42     3855.11    302.38 o 
  -4   3   6       95.96       78.23     37.28 o 
  -3   3   6    27985.79    26869.89    642.54 o 
  -2   3   6     2474.38     2371.27    190.38 o 
  -1   3   6    33069.82    29599.89   1006.14 o 
   0   3   6     8801.43     7512.57    354.11 o 
   1   3   6     2482.15     2530.21    103.90 o 
   2   3   6    27459.27    24997.96    545.91 o 
   3   3   6       20.17       13.76     13.52 o 
   4   3   6     5983.08     5683.63    384.87 o 
   5   3   6     1366.49     1419.80    212.74 o 
   6   3   6      682.83      756.25    175.89 o 
   7   3   6      557.01      801.13    196.10 o 
   8   3   6      158.93      116.40     65.00 o 
  -8   4   6       65.65       50.24     20.93 o 
  -7   4   6       80.37       48.74     35.21 o 
  -6   4   6     1247.86     1409.15    205.49 o 
  -5   4   6     1599.47     1585.21    197.79 o 
  -4   4   6     9234.14     8884.02    350.67 o 
  -3   4   6      359.35      439.16     71.57 o 
  -2   4   6     8305.52     8351.36    258.46 o 
  -1   4   6     3756.03     3360.55    225.61 o 
   0   4   6     7996.33     6198.07    285.77 o 
   1   4   6    15808.65    15589.00    309.69 o 
   2   4   6      186.56      140.75     44.12 o 
   3   4   6     7888.51     5231.17    683.09 o 
   4   4   6      840.56      684.16     64.86 o 
   5   4   6     1896.15     1440.76    133.33 o 
   6   4   6      564.31      540.71    150.54 o 
   7   4   6       80.46      105.37     77.23 o 
  -8   5   6       98.21      256.56    109.83 o 
  -7   5   6       10.93       96.38     82.50 o 
  -6   5   6       20.87       55.53     94.55 o 
  -5   5   6      599.99      783.18    142.70 o 
  -4   5   6      472.89      510.21     80.41 o 
  -3   5   6     2850.39     2958.80    178.77 o 
  -2   5   6      871.65      930.18     87.80 o 
  -1   5   6     4952.31     4551.78    379.91 o 
   0   5   6    11509.80    10903.71    630.66 o 
   1   5   6     1951.33     1924.13     93.69 o 
   2   5   6     2179.72     2279.35    195.04 o 
   3   5   6      106.73      127.78     51.66 o 
   4   5   6     3322.29     3328.58    469.51 o 
   5   5   6      892.72      928.66    170.42 o 
   6   5   6       84.14       86.31     66.66 o 
   7   5   6       78.56      101.53     62.27 o 
  -7   6   6      128.04      249.96     97.81 o 
  -6   6   6       26.73       92.61     61.08 o 
  -5   6   6      537.79      538.19    123.58 o 
  -4   6   6      913.72     1070.12    124.73 o 
  -3   6   6       60.35       47.38     27.97 o 
  -2   6   6      819.68      799.07     84.65 o 
  -1   6   6      881.04      803.84    214.64 o 
   0   6   6     1671.49     1697.68    179.39 o 
   1   6   6     4700.13     4727.34    241.66 o 
   2   6   6      100.89       91.52     41.66 o 
   3   6   6     1809.34     1732.66    194.36 o 
   4   6   6      406.82      406.00    103.61 o 
   5   6   6      130.78      198.09     89.35 o 
   6   6   6       55.29       33.94     41.43 o 
   7   6   6        2.49       -1.45     15.11 o 
  -7   7   6       18.19       -8.02     72.82 o 
  -6   7   6       69.43       78.68     24.83 o 
  -5   7   6        3.12       34.03     41.27 o 
  -4   7   6       17.89        8.73     20.28 o 
  -3   7   6      502.28      697.69     97.62 o 
  -2   7   6       55.64       20.52     53.56 o 
  -1   7   6     1613.61     1391.34    222.96 o 
   0   7   6     1525.14     1408.96    140.45 o 
   1   7   6        9.01       19.07     22.68 o 
   2   7   6      576.33      594.72    100.94 o 
   3   7   6      105.08      194.95     81.64 o 
   4   7   6       48.00       43.90     34.44 o 
   5   7   6      276.03      244.31     95.32 o 
   6   7   6        1.33        4.02     27.62 o 
  -6   8   6       29.13      -28.83    101.34 o 
  -5   8   6        2.96     -150.15    157.20 o 
  -4   8   6        6.27       -1.98     64.43 o 
  -3   8   6       49.67       68.32     61.23 o 
  -2   8   6      323.61      167.34     63.98 o 
  -1   8   6     1045.48     1178.71    283.26 o 
   0   8   6       16.51       20.43     23.62 o 
   1   8   6      180.74      191.01     79.34 o 
   2   8   6      436.73      348.41     77.48 o 
   3   8   6        3.86       62.51     48.28 o 
   4   8   6      118.02      107.66     75.06 o 
   5   8   6      121.87      235.24    105.96 o 
   6   8   6       25.63       26.76     30.19 o 
  -5   9   6       84.51      -80.64    143.57 o 
  -4   9   6       85.84      139.06    158.07 o 
  -3   9   6     1100.61      979.56    205.41 o 
  -2   9   6      258.76      145.67     83.84 o 
  -1   9   6     1142.84     1168.18    276.36 o 
   0   9   6      157.08       57.03     41.79 o 
   1   9   6      563.46      401.33    175.50 o 
   2   9   6      502.40      400.20    135.82 o 
   3   9   6      130.87       29.33     78.87 o 
   4   9   6      268.22       70.30    170.50 o 
   5   9   6        5.97      -55.23    121.22 o 
  -4  10   6      519.24      533.77    247.94 o 
  -3  10   6        2.25       12.93     61.99 o 
  -2  10   6     1692.11     1370.61    302.28 o 
  -1  10   6        8.52       36.50     25.54 o 
   0  10   6      477.62      421.62    288.90 o 
   1  10   6      837.90      743.20    283.09 o 
   2  10   6      198.98      232.32     98.09 o 
   3  10   6      742.99      528.00    263.35 o 
   4  10   6      112.37       66.89    124.35 o 
  -2  11   6       93.01      102.00    113.79 o 
  -1  11   6     1657.75     1387.92    595.53 o 
   0  11   6      391.65      332.56    186.27 o 
   1  11   6      519.63      340.09    286.27 o 
   2  11   6      672.46      531.21    399.45 o 
   3  11   6       46.38       21.91     51.55 o 
  -8   1   7       17.00       35.81     18.72 o 
  -7   1   7       60.76       56.84     18.95 o 
  -6   1   7      410.91      314.89     95.70 o 
  -5   1   7       16.00        6.22     56.29 o 
  -4   1   7      872.51      892.52    132.73 o 
  -3   1   7     1496.87     1634.55    131.15 o 
  -2   1   7       34.62       22.91     15.76 o 
  -1   1   7     1407.81     1402.52     69.77 o 
   0   1   7      812.55      770.83     62.91 o 
   1   1   7     8066.24     8583.72    253.09 o 
   2   1   7      128.65      113.38     37.64 o 
   3   1   7       16.34        6.72     15.44 o 
   4   1   7      642.05      635.19     93.28 o 
   5   1   7      391.91      248.22     92.58 o 
   6   1   7      148.94      230.78     87.01 o 
   7   1   7        0.29      -41.43    115.20 o 
   8   1   7        1.41        9.25     48.77 o 
  -8   2   7       47.30       60.88     62.79 o 
  -7   2   7      240.37      354.06    118.82 o 
  -6   2   7      141.19      219.19     81.33 o 
  -5   2   7     1043.14      968.73    152.66 o 
  -4   2   7      127.60      140.93     54.10 o 
  -3   2   7     8808.09     8874.96    342.37 o 
  -2   2   7     3421.63     3019.05    133.77 o 
  -1   2   7     3101.12     3376.25    109.35 o 
   0   2   7     4574.54     4156.26    151.43 o 
   1   2   7     3272.39     3601.12    166.40 o 
   2   2   7     6089.96     6468.91    292.95 o 
   3   2   7     2175.98     1980.07    214.97 o 
   4   2   7      477.94      442.62     63.74 o 
   5   2   7      703.69      686.71    115.90 o 
   6   2   7       65.01       18.61     32.75 o 
   7   2   7       93.60      205.06    108.89 o 
   8   2   7        9.73      -22.26     60.20 o 
  -8   3   7       88.14      112.70     81.92 o 
  -7   3   7      108.32      153.96     77.29 o 
  -6   3   7     1962.58     2110.81    251.21 o 
  -5   3   7      466.20      483.63    110.12 o 
  -4   3   7     1781.76     1654.60    148.99 o 
  -3   3   7     3090.75     3128.78    248.07 o 
  -2   3   7     8135.58     8200.56    345.83 o 
  -1   3   7     4600.08     4007.07    231.21 o 
   0   3   7     1897.80     1861.92    119.30 o 
   1   3   7    14616.85    13671.41    465.93 o 
   2   3   7     5794.64     5501.66    228.24 o 
   3   3   7     3404.77     3632.86    190.03 o 
   4   3   7      607.88      649.13     84.22 o 
   5   3   7     1203.67     1150.47    146.60 o 
   6   3   7     1364.28     1434.45    356.95 o 
   7   3   7        0.53      -11.15     25.63 o 
   8   3   7      230.59      407.28    194.14 o 
  -8   4   7       35.51      188.14     94.00 o 
  -7   4   7      547.73      623.61    147.97 o 
  -6   4   7        7.85       26.82     46.51 o 
  -5   4   7     1609.59     1638.95    205.17 o 
  -4   4   7      898.24      920.77    110.35 o 
  -3   4   7     5735.52     5347.52    239.27 o 
  -2   4   7    15125.17    14465.00    343.95 o 
  -1   4   7      562.36      454.70     94.08 o 
   0   4   7    10139.53     9413.59    786.09 o 
   1   4   7      689.78      678.38     61.40 o 
   2   4   7    20180.96    18187.71   1159.99 o 
   3   4   7     2064.21     1877.91    141.14 o 
   4   4   7     2450.47     2254.09    242.81 o 
   5   4   7     1763.22     1893.96    451.50 o 
   6   4   7        6.11        7.45     24.91 o 
   7   4   7      568.16      569.00    176.32 o 
  -7   5   7      306.42      462.31    133.32 o 
  -6   5   7     1969.62     2107.52    257.22 o 
  -5   5   7       18.36       -0.17     35.77 o 
  -4   5   7     3331.05     3321.61    216.34 o 
  -3   5   7     5772.21     5655.06    250.40 o 
  -2   5   7     3462.90     3212.66    154.88 o 
  -1   5   7    20413.36    21577.59   2217.79 o 
   0   5   7      950.36      775.75     84.43 o 
   1   5   7    20021.29    19783.30    790.49 o 
   2   5   7     2723.71     2776.39    185.72 o 
   3   5   7     6020.25     5908.68   1295.75 o 
   4   5   7     2789.20     3018.16    614.72 o 
   5   5   7     1434.77     1403.55    372.41 o 
   6   5   7     1563.21     1953.65    660.62 o 
   7   5   7        0.03       -9.79     44.92 o 
  -7   6   7      832.59      940.88    196.45 o 
  -6   6   7        0.26       -2.71     19.78 o 
  -5   6   7     6587.74     7045.72    438.65 o 
  -4   6   7      357.97      382.48     75.29 o 
  -3   6   7     8185.79     8471.86    313.74 o 
  -2   6   7     8520.78     7774.19    272.71 o 
  -1   6   7      343.98      409.47    160.24 o 
   0   6   7    27032.32    25047.20   1459.42 o 
   1   6   7      109.49       88.49     25.46 o 
   2   6   7    10803.26    12108.79    452.38 o 
   3   6   7     1238.27     1288.87    249.78 o 
   4   6   7     2721.26     2833.81    661.14 o 
   5   6   7     2679.37     2628.13    781.35 o 
   6   6   7       68.12       38.95     41.44 o 
   7   6   7      461.34      451.93    186.10 o 
  -7   7   7       57.40      117.36    102.84 o 
  -6   7   7     1343.08     1688.82    406.18 o 
  -5   7   7      503.32      231.69    190.84 o 
  -4   7   7     7127.93     7173.26    332.70 o 
  -3   7   7     5817.77     5498.32    307.13 o 
  -2   7   7     5189.52     4485.77    405.54 o 
  -1   7   7    12987.18    12551.70    866.77 o 
   0   7   7      550.45      552.44     92.97 o 
   1   7   7     8410.04     6840.57    538.38 o 
   2   7   7      576.48      463.36     80.95 o 
   3   7   7     2469.77     2639.86    743.49 o 
   4   7   7     3510.43     3609.47    902.25 o 
   5   7   7      426.02      447.28    137.49 o 
   6   7   7     1169.69     1469.62    333.68 o 
  -6   8   7       15.14     -115.58    115.58 o 
  -5   8   7     2448.60     2499.83    484.70 o 
  -4   8   7     1636.82     1548.06    218.42 o 
  -3   8   7     3187.38     2621.70    307.45 o 
  -2   8   7     5926.35     5340.64   1560.43 o 
  -1   8   7      751.96     1128.53    284.08 o 
   0   8   7     7366.16     8962.18    822.57 o 
   1   8   7     2765.45     2320.48    759.81 o 
   2   8   7     5202.36     4772.33   1872.65 o 
   3   8   7     2218.60     2746.32    349.78 o 
   4   8   7     1654.41     1909.07    606.85 o 
   5   8   7     1387.02     1472.30    416.78 o 
   6   8   7        1.83        3.01    112.29 o 
  -5   9   7       44.26       87.43    136.56 o 
  -4   9   7     1834.81     1918.52    479.07 o 
  -3   9   7     3684.87     2595.75   1004.11 o 
  -2   9   7     1546.81      867.36    226.78 o 
  -1   9   7     7264.01     7903.08    751.06 o 
   0   9   7       71.62       44.27     46.02 o 
   1   9   7     5854.80     5046.52   2003.36 o 
   2   9   7     1149.12      936.72    365.77 o 
   3   9   7     2859.04     2790.16   1278.20 o 
   4   9   7     1219.18      449.00    242.37 o 
   5   9   7       33.09       68.84    112.48 o 
  -4  10   7      352.88      283.51    156.64 o 
  -3  10   7     1022.99     1181.18    413.12 o 
  -2  10   7     2705.30     1898.30    372.51 o 
  -1  10   7      423.72      429.74    217.96 o 
   0  10   7     4778.44     4386.67   2126.08 o 
   1  10   7      386.50      205.73    124.50 o 
   2  10   7     2049.63     1851.69    909.48 o 
   3  10   7     1114.08      896.72    540.33 o 
   4  10   7      416.38      320.43    153.82 o 
  -2  11   7      133.36       33.65     20.01 o 
  -1  11   7     2392.63     1931.33   1034.60 o 
   0  11   7       21.74       46.42     26.30 o 
   1  11   7     1819.27     1473.52    907.80 o 
   2  11   7      191.75       84.85     80.24 o 
  -8   0   8      612.37      642.42    246.53 o 
  -7   0   8      201.17      211.96    106.04 o 
  -6   0   8     2380.12     2333.24    370.21 o 
  -5   0   8     8314.33     7343.03    597.59 o 
  -4   0   8     6161.86     5908.64    491.40 o 
  -3   0   8    33092.21    32297.31   1954.50 o 
  -2   0   8     3306.71     3654.55    192.84 o 
  -1   0   8    26685.35    24859.02    927.72 o 
   0   0   8    11764.50    12363.52    384.19 o 
   1   0   8    38193.22    40706.61    828.89 o 
   2   0   8    27413.83    28649.21   1006.71 o 
   3   0   8      287.40      287.82     75.82 o 
   4   0   8    10850.87     9274.10   1066.29 o 
   5   0   8      558.26      523.70    172.92 o 
   6   0   8     1808.88      963.19    287.44 o 
   7   0   8      430.28      444.80    185.83 o 
   8   0   8      143.09      197.61    134.05 o 
  -8   1   8        0.80      -20.39     45.42 o 
  -7   1   8     2201.97     2563.29    297.07 o 
  -6   1   8     2204.96     2041.62    244.35 o 
  -5   1   8     2059.48     1760.14    207.64 o 
  -4   1   8    10364.56     9238.27    434.74 o 
  -3   1   8      563.07      572.85     79.99 o 
  -2   1   8    34594.00    33853.30    535.31 o 
  -1   1   8    10963.07    11297.57    296.31 o 
   0   1   8    35687.34    36805.32   1057.69 o 
   1   1   8    29751.50    31317.85    822.27 o 
   2   1   8     3941.17     4398.09    264.54 o 
   3   1   8    17176.10    16410.49   1050.61 o 
   4   1   8       45.57       33.64     31.20 o 
   5   1   8     7404.58     4865.27    438.34 o 
   6   1   8      849.61      652.55    157.75 o 
   7   1   8      217.62      201.72    103.35 o 
   8   1   8      188.63      397.83    149.37 o 
  -8   2   8      662.74      749.27    173.74 o 
  -7   2   8      335.50      377.14    117.94 o 
  -6   2   8     2712.85     2522.15    273.59 o 
  -5   2   8     3355.53     3384.21    289.84 o 
  -4   2   8     1971.14     1658.85    159.39 o 
  -3   2   8    21036.85    19857.41    454.14 o 
  -2   2   8      577.41      577.17     61.81 o 
  -1   2   8    17666.24    17817.89    403.37 o 
   0   2   8     7969.39     7572.70    221.89 o 
   1   2   8    16642.90    17594.77    717.94 o 
   2   2   8    27515.48    29181.35    880.09 o 
   3   2   8     2065.95     2126.18    169.93 o 
   4   2   8     6056.59     3867.68    390.99 o 
   5   2   8      671.91      571.16     85.44 o 
   6   2   8     1119.72      630.57    153.95 o 
   7   2   8      565.05      833.53    211.78 o 
   8   2   8       77.73      184.57     99.85 o 
  -8   3   8       13.38       -4.37     24.49 o 
  -7   3   8     1284.30     1380.67    222.18 o 
  -6   3   8      849.15      988.65    175.26 o 
  -5   3   8     1443.92     1426.27    190.72 o 
  -4   3   8     6637.64     6892.48    482.27 o 
  -3   3   8      136.55      138.38     41.86 o 
  -2   3   8    28095.51    27604.92    621.26 o 
  -1   3   8      337.43      339.90     40.55 o 
   0   3   8    12544.20    12371.96    250.93 o 
   1   3   8     5779.26     5548.14    230.42 o 
   2   3   8     1194.25     1179.42    116.09 o 
   3   3   8     9564.49     8995.20    727.52 o 
   4   3   8        0.67       23.76     16.01 o 
   5   3   8     2830.38     2416.62    327.73 o 
   6   3   8      719.95      931.69    319.89 o 
   7   3   8      218.68      339.88    119.89 o 
  -8   4   8      232.09      199.74    114.38 o 
  -7   4   8      200.04      241.83     97.07 o 
  -6   4   8      724.59      855.67    163.01 o 
  -5   4   8     2724.72     2673.53    264.27 o 
  -4   4   8     1024.12     1069.96    122.26 o 
  -3   4   8     5627.12     5298.51    247.84 o 
  -2   4   8        6.84       17.66     27.89 o 
  -1   4   8    11421.94    11973.86    631.67 o 
   0   4   8     5697.32     5309.88    320.30 o 
   1   4   8     4031.55     4115.77    223.20 o 
   2   4   8     4756.62     4491.01    235.09 o 
   3   4   8      361.32      313.64     44.65 o 
   4   4   8     4560.03     3895.18    401.81 o 
   5   4   8      558.34      568.61    164.79 o 
   6   4   8      492.95      480.08    177.66 o 
   7   4   8      278.97      277.39    185.92 o 
  -7   5   8       61.78       79.04     58.18 o 
  -6   5   8      239.63      186.35     77.28 o 
  -5   5   8      201.89      144.86     84.74 o 
  -4   5   8     3489.40     3385.57    224.21 o 
  -3   5   8        1.94       71.28     54.73 o 
  -2   5   8     2900.26     2595.50    134.25 o 
  -1   5   8     1795.11     1874.78    330.69 o 
   0   5   8     6163.01     5702.75    300.85 o 
   1   5   8     2121.01     2101.70    149.22 o 
   2   5   8      472.93      412.75     55.59 o 
   3   5   8     4202.94     4788.77    309.95 o 
   4   5   8      616.00      611.88    200.99 o 
   5   5   8     1474.52     1606.34    495.35 o 
   6   5   8       77.31       24.44     37.10 o 
   7   5   8      119.04      159.41    101.18 o 
  -7   6   8        6.41       68.25    129.71 o 
  -6   6   8      163.32      215.17     80.49 o 
  -5   6   8       75.89       55.11     57.04 o 
  -4   6   8        8.49       28.67     29.52 o 
  -3   6   8       37.40       73.07     39.19 o 
  -2   6   8       73.52      -22.76     51.29 o 
  -1   6   8     1518.78     1650.43    320.89 o 
   0   6   8     3410.49     3316.99    219.10 o 
   1   6   8      500.43      507.24     51.18 o 
   2   6   8     1271.95     1313.67    134.05 o 
   3   6   8      466.85      364.76     80.05 o 
   4   6   8     1500.97     1571.58    497.64 o 
   5   6   8        9.35        9.64     28.62 o 
   6   6   8       42.41       15.36     50.55 o 
  -6   7   8        3.91      -43.60     51.60 o 
  -5   7   8       95.10       60.95     62.54 o 
  -4   7   8       35.20       69.02     54.12 o 
  -3   7   8        0.21       50.12     40.41 o 
  -2   7   8        7.08      -76.32     76.32 o 
  -1   7   8      131.16      193.30    141.98 o 
   0   7   8       17.50       47.15     64.85 o 
   1   7   8      101.97      -31.04     79.73 o 
   2   7   8      525.19      569.59     92.85 o 
   3   7   8       50.95        6.97     26.29 o 
   4   7   8       59.10       26.01     16.55 o 
   5   7   8      144.94       68.94     64.13 o 
   6   7   8       89.71       74.63     96.70 o 
  -6   8   8        0.48      -41.73     81.50 o 
  -5   8   8       35.57      -41.63     85.27 o 
  -4   8   8      146.95      193.04     85.19 o 
  -3   8   8        6.55       23.30    125.36 o 
  -2   8   8       80.51       -2.12     52.52 o 
  -1   8   8        6.61      154.67    147.18 o 
   0   8   8      368.17      443.09    170.55 o 
   1   8   8     1163.14     1055.32    446.90 o 
   2   8   8        7.76       50.25     41.57 o 
   3   8   8      234.30      174.61     81.72 o 
   4   8   8       19.68       13.54    105.27 o 
   5   8   8       68.26      -35.14     75.29 o 
  -5   9   8       17.13      114.56    123.17 o 
  -4   9   8      138.05      194.84    153.06 o 
  -3   9   8       57.93       27.97     32.10 o 
  -2   9   8      630.24      544.28    190.53 o 
  -1   9   8      115.45       72.87     66.65 o 
   0   9   8      468.08      405.41    144.21 o 
   1   9   8       81.95      114.41     53.08 o 
   2   9   8      273.11      236.60    100.72 o 
   3   9   8      120.44       90.62     54.65 o 
   4   9   8      214.50       71.19     88.77 o 
  -4  10   8       31.46      106.91    105.37 o 
  -3  10   8      632.15     1026.78    400.92 o 
  -2  10   8       10.08       66.66    103.65 o 
  -1  10   8      993.66     1461.41    347.85 o 
   0  10   8       84.38       63.82     38.57 o 
   1  10   8      417.71      322.01    146.91 o 
   2  10   8      572.57      357.32    237.72 o 
   3  10   8      523.95      396.93    152.16 o 
  -1  11   8        4.21       14.60     49.47 o 
   0  11   8     1093.30      819.83    751.22 o 
   1  11   8      289.55      191.61    166.18 o 
   2  11   8      296.76      129.87    123.65 o 
  -8   1   9       25.39       65.94     59.33 o 
  -7   1   9       52.39       47.94     54.56 o 
  -6   1   9       17.14       -6.53      6.53 o 
  -5   1   9      489.78      624.23    134.79 o 
  -4   1   9       51.15       49.76     47.84 o 
  -3   1   9      672.04      740.79    100.31 o 
  -2   1   9     1079.69      979.91     80.72 o 
  -1   1   9      630.94      665.97     76.32 o 
   0   1   9     2096.26     2145.37    156.39 o 
   1   1   9     1550.52     1616.39    160.33 o 
   2   1   9      148.55      156.03     62.25 o 
   3   1   9      101.09       68.96     14.89 o 
   4   1   9      455.76      383.96     68.82 o 
   5   1   9       68.82       42.09     20.00 o 
   6   1   9        2.52       -6.09     16.66 o 
   7   1   9        4.43       20.43     35.16 o 
  -8   2   9        5.53      -24.51     32.89 o 
  -7   2   9       97.66      144.95     81.87 o 
  -6   2   9      480.12      505.57    130.78 o 
  -5   2   9        0.09        2.85     40.48 o 
  -4   2   9     3242.01     3094.82    219.64 o 
  -3   2   9      970.94      879.33     90.26 o 
  -2   2   9      444.94      477.94     60.83 o 
  -1   2   9      561.48      512.05     61.80 o 
   0   2   9     3694.37     3613.87    188.51 o 
   1   2   9     1717.84     1831.01    136.75 o 
   2   2   9       75.73       44.92     25.12 o 
   3   2   9       75.75       86.30     23.76 o 
   4   2   9      358.46      304.94     57.11 o 
   5   2   9      728.17      392.91     83.56 o 
   6   2   9      412.56      194.19     73.34 o 
   7   2   9        5.67       32.92     46.60 o 
  -8   3   9       39.29       97.13     62.94 o 
  -7   3   9      441.80      571.48    148.50 o 
  -6   3   9       11.84       10.01     30.39 o 
  -5   3   9      753.17      617.49    127.83 o 
  -4   3   9      107.62       71.13     29.79 o 
  -3   3   9     7833.49     7162.63    304.51 o 
  -2   3   9     7206.29     7468.49    222.80 o 
  -1   3   9     3191.68     2875.73    139.01 o 
   0   3   9     2831.85     2718.86    129.22 o 
   1   3   9      176.30      193.50     42.38 o 
   2   3   9     5944.44     5993.98    276.72 o 
   3   3   9       34.47       22.79      7.14 o 
   4   3   9     3210.85     2510.40    454.03 o 
   5   3   9     1127.95     1231.06    183.61 o 
   6   3   9       26.00       -7.85     43.40 o 
   7   3   9      125.36      168.99    112.65 o 
  -7   4   9      173.90      242.82    101.71 o 
  -6   4   9     1298.20     1435.80    215.75 o 
  -5   4   9        5.10       38.75     39.07 o 
  -4   4   9     4333.65     4387.25    398.94 o 
  -3   4   9     3623.86     3643.28    209.02 o 
  -2   4   9     6149.17     5867.88    283.41 o 
  -1   4   9     4842.02     4579.64    484.63 o 
   0   4   9     2323.89     2226.35    197.04 o 
   1   4   9    19739.96    19969.25    984.20 o 
   2   4   9      733.57      620.59     58.57 o 
   3   4   9     7022.32     7080.11    260.41 o 
   4   4   9      184.05      222.88     43.86 o 
   5   4   9     1068.96      891.78    362.82 o 
   6   4   9     1058.65      901.52    557.98 o 
   7   4   9      136.95       72.47    112.55 o 
  -7   5   9      726.04      796.40    170.87 o 
  -6   5   9       40.48       12.55     16.06 o 
  -5   5   9     2162.64     2104.46    198.66 o 
  -4   5   9       34.23       58.24     30.23 o 
  -3   5   9     5845.34     5934.60    262.68 o 
  -2   5   9     6771.62     6967.64    505.92 o 
  -1   5   9     4183.05     4238.02    503.63 o 
   0   5   9    14074.38    15522.76    985.13 o 
   1   5   9       57.90       68.17     17.07 o 
   2   5   9     9605.56     9948.78    521.89 o 
   3   5   9      576.01      533.70    113.99 o 
   4   5   9     4866.53     5560.41    587.29 o 
   5   5   9      879.26      800.06    307.63 o 
   6   5   9      306.85      283.83    194.48 o 
   7   5   9      101.62       90.09     94.64 o 
  -7   6   9       83.59      112.67    124.50 o 
  -6   6   9     1658.46     1772.75    414.23 o 
  -5   6   9        3.85      -14.88     30.49 o 
  -4   6   9     5706.27     5954.72    297.93 o 
  -3   6   9      177.30      190.64     45.06 o 
  -2   6   9     3125.11     3032.35    346.39 o 
  -1   6   9     9459.92     9655.00    813.55 o 
   0   6   9     1608.32     1969.54    371.87 o 
   1   6   9    14983.48    13149.22    693.65 o 
   2   6   9        6.87       10.44     12.50 o 
   3   6   9     3177.36     3651.93    274.71 o 
   4   6   9     1039.91     1289.01    180.87 o 
   5   6   9      342.91      334.47    173.02 o 
   6   6   9      496.27      527.44    371.24 o 
  -6   7   9       19.93       50.51     86.23 o 
  -5   7   9     2807.09     2618.76    661.61 o 
  -4   7   9      358.39      328.90    112.59 o 
  -3   7   9     7644.92     7170.23    530.60 o 
  -2   7   9     2293.83     1970.71    290.40 o 
  -1   7   9     6066.51     6551.28    691.87 o 
   0   7   9    10111.49    11864.62    949.66 o 
   1   7   9       53.28      -52.24     90.52 o 
   2   7   9     4659.56     3892.99   1630.27 o 
   3   7   9     2171.74     2577.32    233.51 o 
   4   7   9     1536.11     1831.22    220.68 o 
   5   7   9     1669.36     1609.89    830.01 o 
   6   7   9      193.32       57.15     73.21 o 
  -6   8   9      917.41      812.71    292.77 o 
  -5   8   9        1.89       85.56     98.93 o 
  -4   8   9     2715.49     2401.56    496.35 o 
  -3   8   9     1695.70     1472.82    245.84 o 
  -2   8   9     6371.38     4619.36    574.77 o 
  -1   8   9     7799.99     8658.69    817.88 o 
   0   8   9     1083.07     1238.50    314.95 o 
   1   8   9     9550.64     8050.63   3813.19 o 
   2   8   9      218.96      215.79     90.72 o 
   3   8   9     5027.69     4298.90   2149.32 o 
   4   8   9     1246.38      867.81    429.82 o 
   5   8   9      265.20      135.96     88.00 o 
  -5   9   9     1229.26     1353.07    410.93 o 
  -4   9   9      240.97      110.92    101.23 o 
  -3   9   9     2623.60     1791.91    744.16 o 
  -2   9   9     2073.57     1868.60    374.70 o 
  -1   9   9     2422.93     2947.27    495.02 o 
   0   9   9     5106.59     6995.32    779.40 o 
   1   9   9       77.95       75.09     69.44 o 
   2   9   9     5545.91     4798.90   2364.66 o 
   3   9   9      682.54      387.95    233.76 o 
   4   9   9      789.62      447.11    290.23 o 
  -4  10   9      887.75      829.90    333.80 o 
  -2  10   9     1108.59     1037.74    297.93 o 
  -1  10   9     3308.04     3715.27    589.00 o 
   0  10   9      146.10      133.00    135.39 o 
   1  10   9     2687.77     2114.09   1305.72 o 
   2  10   9      195.82       95.03     48.07 o 
   3  10   9     1395.86     1202.57    777.68 o 
  -1  11   9      208.49       58.04    124.70 o 
   0  11   9     2255.29     1557.34   1252.99 o 
   1  11   9        5.48        8.97     47.83 o 
  -8   0  10      118.03       93.98    109.34 o 
  -7   0  10     1720.38     1770.59    367.26 o 
  -6   0  10      743.81      684.83    202.53 o 
  -5   0  10     4333.47     4234.76    478.83 o 
  -4   0  10     7212.66     6101.26    550.19 o 
  -3   0  10     3937.24     4100.55    458.77 o 
  -2   0  10    18453.69    18011.50    879.70 o 
  -1   0  10      504.89      399.91    128.34 o 
   0   0  10    41935.40    45246.38   1243.32 o 
   1   0  10     9487.41     9670.44    590.81 o 
   2   0  10     5260.87     6097.41    476.27 o 
   3   0  10     8592.61     9292.01    636.11 o 
   4   0  10     1058.21      707.36    185.45 o 
   5   0  10     9831.81     6450.59   2024.57 o 
   6   0  10      175.59       36.92     66.90 o 
   7   0  10      692.65      265.01    102.01 o 
  -8   1  10      646.10      697.87    176.21 o 
  -7   1  10       50.29       76.58     54.82 o 
  -6   1  10     2405.34     2291.28    270.04 o 
  -5   1  10     1665.71     1641.86    210.28 o 
  -4   1  10     8550.43     7726.25    441.93 o 
  -3   1  10    21501.25    20351.29    693.61 o 
  -2   1  10       57.44       40.22     23.18 o 
  -1   1  10    23206.48    23699.90    533.47 o 
   0   1  10     1853.42     1874.66    154.54 o 
   1   1  10    22270.42    22936.44    631.12 o 
   2   1  10    10842.84    11464.40    467.13 o 
   3   1  10     4510.70     4825.68    312.20 o 
   4   1  10     9327.09     7302.69   1209.17 o 
   5   1  10        0.36      -12.67     23.09 o 
   6   1  10     1103.31      491.55    102.98 o 
   7   1  10      119.68      113.86     68.38 o 
  -8   2  10       74.56      165.05     91.78 o 
  -7   2  10     1599.55     1905.85    266.38 o 
  -6   2  10      216.19      207.35     80.63 o 
  -5   2  10     3674.86     3518.97    312.15 o 
  -4   2  10     5881.01     5972.86    311.97 o 
  -3   2  10     2307.09     2222.99    206.20 o 
  -2   2  10    21316.85    21215.44    501.51 o 
  -1   2  10        6.55       27.00     11.20 o 
   0   2  10    20304.04    19076.72    696.39 o 
   1   2  10    13610.35    13422.85    457.21 o 
   2   2  10     7018.41     7353.34    357.12 o 
   3   2  10     5503.19     4825.04    765.37 o 
   4   2  10      768.07      670.71    147.33 o 
   5   2  10     2472.14     1678.29    406.67 o 
   6   2  10      401.11      144.70     66.40 o 
   7   2  10      442.41      167.53    109.87 o 
  -8   3  10      171.68      170.20    117.32 o 
  -7   3  10       16.84       -0.76     77.80 o 
  -6   3  10     1887.74     1900.95    247.06 o 
  -5   3  10     1027.14      957.82    162.50 o 
  -4   3  10     2012.46     2055.69    177.32 o 
  -3   3  10    11303.56    11099.79    339.84 o 
  -2   3  10      444.96      367.73     52.92 o 
  -1   3  10    16804.94    16320.40    558.23 o 
   0   3  10     1388.59     1460.32    114.95 o 
   1   3  10     3907.42     3928.72    262.19 o 
   2   3  10     7403.58     7167.79    459.70 o 
   3   3  10      714.95      664.09     86.15 o 
   4   3  10     4016.60     3647.14    718.79 o 
   5   3  10      120.40      104.54     45.79 o 
   6   3  10      851.21      333.57    122.28 o 
   7   3  10      154.20       64.23    115.37 o 
  -7   4  10      441.35      545.26    146.93 o 
  -6   4  10      165.54      125.24     36.28 o 
  -5   4  10     1640.02     1543.36    204.67 o 
  -4   4  10     2639.48     2682.52    203.63 o 
  -3   4  10      551.03      622.79     94.64 o 
  -2   4  10     8413.67     8469.44    338.41 o 
  -1   4  10      556.72      487.96    154.82 o 
   0   4  10     9830.78     9973.11    758.37 o 
   1   4  10     1662.78     1658.11     95.24 o 
   2   4  10     2275.13     2131.59    201.51 o 
   3   4  10     2737.21     2273.00    483.09 o 
   4   4  10       52.65       69.74     25.04 o 
   5   4  10      847.04      396.35    177.42 o 
   6   4  10       72.64       43.50     33.63 o 
   7   4  10      414.50      347.55    192.49 o 
  -7   5  10       14.86       19.62     37.20 o 
  -6   5  10      473.10      417.34    121.98 o 
  -5   5  10     1005.55      910.70    133.35 o 
  -4   5  10      519.21      578.31     93.22 o 
  -3   5  10     1322.16     1281.46    128.14 o 
  -2   5  10       45.15       72.18     91.62 o 
  -1   5  10     6452.36     6369.83    617.55 o 
   0   5  10     1971.64     2380.76    400.19 o 
   1   5  10     2154.06     2336.02    163.52 o 
   2   5  10     1073.07      967.29    132.26 o 
   3   5  10       48.76       13.01     26.63 o 
   4   5  10     1811.12     2274.83    240.66 o 
   5   5  10      112.66      125.15     68.10 o 
   6   5  10      483.78      172.27     93.05 o 
  -7   6  10       56.88       28.04     31.61 o 
  -6   6  10        3.96        7.07      4.39 o 
  -5   6  10      296.43      198.03     90.64 o 
  -4   6  10      484.41      554.97    143.13 o 
  -3   6  10        5.89       49.58     55.83 o 
  -2   6  10     1188.40     1053.80    213.37 o 
  -1   6  10     1490.17     1362.33    314.31 o 
   0   6  10      749.31      895.87    257.83 o 
   1   6  10      540.36      510.61    102.09 o 
   2   6  10      580.53      659.42    120.61 o 
   3   6  10      873.53      729.99    204.98 o 
   4   6  10       14.69        4.45     28.94 o 
   5   6  10        8.38       31.18     33.64 o 
   6   6  10       13.03        7.07     37.74 o 
  -6   7  10       23.26      -41.47     79.91 o 
  -5   7  10       63.14       -4.81     49.07 o 
  -4   7  10       31.67       32.13     63.91 o 
  -3   7  10       96.67       87.79    117.60 o 
  -2   7  10       21.61       19.40     92.35 o 
  -1   7  10       43.22      316.60    165.86 o 
   0   7  10     1064.36     1081.33    286.38 o 
   1   7  10      469.55      709.06    237.12 o 
   2   7  10      761.81      375.47    138.21 o 
   3   7  10       37.91       -9.36     47.05 o 
   4   7  10       26.90       -2.37     76.58 o 
   5   7  10      131.87       90.57     92.01 o 
  -5   8  10       14.97      -25.32     57.14 o 
  -4   8  10        0.36       23.77     43.69 o 
  -3   8  10      101.50       89.74    143.54 o 
  -2   8  10       56.28      -15.49     50.50 o 
  -1   8  10        3.45       87.09    125.43 o 
   0   8  10      896.21     1051.47    306.76 o 
   1   8  10       16.00        3.89     18.02 o 
   2   8  10      395.09      337.72    136.27 o 
   3   8  10       29.40       -8.99     50.12 o 
   4   8  10      218.43       88.35     94.98 o 
   5   8  10        8.64       37.02     23.61 o 
  -4   9  10       52.31       15.54     68.24 o 
  -3   9  10      285.79      211.68     94.01 o 
  -2   9  10      146.62      283.11    146.33 o 
  -1   9  10      260.84      104.88    110.77 o 
   0   9  10       15.63      164.42    125.60 o 
   1   9  10      220.60      235.00    115.97 o 
   2   9  10      220.91      213.79    200.41 o 
   3   9  10      285.20      345.46    157.86 o 
   4   9  10      163.81       46.79     78.98 o 
  -3  10  10      146.72       77.82     94.55 o 
  -2  10  10      887.44      832.20    277.26 o 
  -1  10  10      186.32      303.72    196.97 o 
   0  10  10      660.87      383.39    263.96 o 
   1  10  10       76.27       69.15     72.31 o 
   2  10  10      557.79      247.20    217.15 o 
   3  10  10      138.17       54.80     63.68 o 
   0  11  10        0.68       22.24     60.37 o 
  -8   1  11        3.82       17.65     54.02 o 
  -7   1  11        2.98       49.11     54.68 o 
  -6   1  11       49.07       41.61     39.37 o 
  -5   1  11       50.27       57.76     37.00 o 
  -4   1  11      844.86      917.05    132.29 o 
  -3   1  11       46.57       34.61     16.73 o 
  -2   1  11       46.46       84.52     33.17 o 
  -1   1  11      678.20      655.85     92.08 o 
   0   1  11     1558.33     1600.85    148.25 o 
   1   1  11     1690.48     1860.29    247.42 o 
   2   1  11        0.82        2.02     34.54 o 
   3   1  11       24.27       12.41     35.26 o 
   4   1  11       64.49       30.25     19.36 o 
   5   1  11       18.36       15.22     21.45 o 
   6   1  11        7.46      -12.42     27.84 o 
   7   1  11       24.83       -4.76     42.35 o 
  -8   2  11       64.91       85.48     68.77 o 
  -7   2  11      237.94      298.45    108.24 o 
  -6   2  11       80.45       29.19     79.37 o 
  -5   2  11      492.79      537.64    122.94 o 
  -4   2  11      107.53       46.79     29.76 o 
  -3   2  11     2347.38     2209.79    192.66 o 
  -2   2  11      776.54      657.45     72.36 o 
  -1   2  11     1999.40     2048.21    149.56 o 
   0   2  11     6447.86     6069.27    268.29 o 
   1   2  11      123.91      178.22     63.50 o 
   2   2  11      598.02      750.85    116.84 o 
   3   2  11       28.96       44.72     34.13 o 
   4   2  11     1297.55     1013.73    273.98 o 
   5   2  11      617.21      403.65    103.57 o 
   6   2  11       44.12       22.37     40.80 o 
   7   2  11       12.14        7.30     44.27 o 
  -7   3  11      165.73      217.05     98.80 o 
  -6   3  11      788.18      798.25    165.57 o 
  -5   3  11      215.69      195.89     79.27 o 
  -4   3  11     3136.74     3218.10    234.87 o 
  -3   3  11     1380.55     1383.40    114.65 o 
  -2   3  11     3514.50     3581.28    177.44 o 
  -1   3  11     1041.25     1093.52     93.57 o 
   0   3  11     3821.98     4247.59    210.89 o 
   1   3  11     6870.17     7114.51    693.78 o 
   2   3  11       46.24       82.34     42.03 o 
   3   3  11     1853.36     1736.62    325.25 o 
   4   3  11       79.83       72.50     23.30 o 
   5   3  11      327.44      289.40    102.56 o 
   6   3  11      176.89       35.34     35.18 o 
   7   3  11      121.30       21.84     60.67 o 
  -7   4  11      482.00      522.30    141.92 o 
  -6   4  11      220.09      275.10    102.52 o 
  -5   4  11     1038.25      990.32    142.29 o 
  -4   4  11       40.85       30.50     34.92 o 
  -3   4  11     5920.57     6261.62    375.92 o 
  -2   4  11     1588.13     1730.13    257.30 o 
  -1   4  11     6720.87     6340.34    610.10 o 
   0   4  11     5783.77     5528.62    391.78 o 
   1   4  11       99.63      128.10     31.02 o 
   2   4  11     6130.98     6638.79    235.83 o 
   3   4  11      438.01      320.68     73.35 o 
   4   4  11     2800.99     3095.16    620.92 o 
   5   4  11      292.06      302.77    123.23 o 
   6   4  11      162.98      162.49     90.64 o 
  -7   5  11      220.92      169.47    135.03 o 
  -6   5  11     1206.11     1004.77    310.01 o 
  -5   5  11      281.72      387.58     84.88 o 
  -4   5  11     4781.48     4773.02    286.72 o 
  -3   5  11      700.68      608.18     91.82 o 
  -2   5  11     4734.89     4494.61    439.19 o 
  -1   5  11     3400.85     3036.92    445.82 o 
   0   5  11     4503.68     5211.52    588.59 o 
   1   5  11     8221.75     8028.50    771.17 o 
   2   5  11       55.38        0.30     26.38 o 
   3   5  11     5662.55     6705.46    422.31 o 
   4   5  11      405.86      349.83    129.55 o 
   5   5  11     1002.69      418.49    161.50 o 
   6   5  11       88.94       95.13     42.30 o 
  -6   6  11      149.12      216.35    161.03 o 
  -5   6  11     3180.89     2868.90    346.12 o 
  -4   6  11        1.70       96.03     80.08 o 
  -3   6  11     5260.65     5490.62    519.57 o 
  -2   6  11     1412.30     1297.75    249.45 o 
  -1   6  11     4260.38     4497.54    570.31 o 
   0   6  11     8241.41     8548.07    790.46 o 
   1   6  11     1377.05     1815.57    372.90 o 
   2   6  11     5683.61     5861.79    716.44 o 
   3   6  11      194.88      172.85     57.01 o 
   4   6  11     2506.85     3188.85    283.80 o 
   5   6  11      922.38      449.67    208.78 o 
   6   6  11      202.34       85.05     97.68 o 
  -6   7  11     1029.98      893.39    311.73 o 
  -5   7  11       34.03       59.66     43.95 o 
  -4   7  11     4512.16     3775.94    408.47 o 
  -3   7  11      228.35      211.67     88.06 o 
  -2   7  11     5118.44     4651.30    587.94 o 
  -1   7  11     3019.66     2572.50    461.26 o 
   0   7  11     2308.64     2642.59    458.03 o 
   1   7  11     4469.20     5490.50    679.49 o 
   2   7  11      147.10       55.89     34.70 o 
   3   7  11     4288.66     3571.80   2010.48 o 
   4   7  11      879.99      431.17    408.33 o 
   5   7  11     1017.35      646.26    478.92 o 
  -5   8  11     1487.58     1493.22    264.37 o 
  -4   8  11       18.17       13.50     56.13 o 
  -3   8  11     3497.36     2677.24    518.83 o 
  -2   8  11     1160.07     1126.59    303.47 o 
  -1   8  11     3747.54     4029.73    590.44 o 
   0   8  11     3004.88     3823.43    570.58 o 
   1   8  11     1255.55     1525.94    358.86 o 
   2   8  11     3924.29     3352.52   1968.53 o 
   3   8  11        8.69       60.45     42.22 o 
   4   8  11      992.12      595.37    300.43 o 
  -4   9  11     1252.99      860.74    222.07 o 
  -3   9  11      229.22      193.58    129.43 o 
  -2   9  11     3130.84     3409.41    539.73 o 
  -1   9  11     1894.59     2438.87    473.33 o 
   0   9  11      489.91      757.27    264.96 o 
   1   9  11     3876.05     3110.05   1931.81 o 
   2   9  11       48.56       54.86     51.27 o 
   3   9  11     3266.32     2109.25   1271.25 o 
  -3  10  11     1109.74      830.04    259.00 o 
  -2  10  11      777.96      774.75    281.44 o 
  -1  10  11     1314.20     1766.95    424.24 o 
   0  10  11     1878.64     1271.91    936.15 o 
   1  10  11      233.64      156.65     96.21 o 
   2  10  11     2086.13     1294.14    860.04 o 
  -7   0  12        3.75      112.95     97.69 o 
  -6   0  12     1331.57     1264.07    300.65 o 
  -5   0  12      249.18      203.63    115.79 o 
  -4   0  12     9077.32     8863.94    734.30 o 
  -3   0  12     7748.67     7704.45    690.09 o 
  -2   0  12     2715.58     2851.12    276.16 o 
  -1   0  12    25893.01    27091.33   1004.15 o 
   0   0  12      194.49      232.87    114.29 o 
   1   0  12    17234.82    18316.87    874.06 o 
   2   0  12     1864.53     2523.29    336.23 o 
   3   0  12     3696.52     3661.70    416.83 o 
   4   0  12     5731.55     4137.25   2067.92 o 
   5   0  12      212.73      126.68     76.83 o 
   6   0  12      825.05      373.25    123.75 o 
  -7   1  12     1046.12     1220.89    224.48 o 
  -6   1  12        2.44       -4.07     11.99 o 
  -5   1  12     4160.07     3768.47    345.40 o 
  -4   1  12     2053.78     2088.63    207.99 o 
  -3   1  12     3955.39     3901.73    235.55 o 
  -2   1  12     9180.29     9486.75    351.08 o 
  -1   1  12     2183.26     2363.65    212.18 o 
   0   1  12    27869.36    28906.80    750.87 o 
   1   1  12     3594.35     3819.14    284.92 o 
   2   1  12     5331.13     5591.89    342.51 o 
   3   1  12     3430.35     3770.70    290.96 o 
   4   1  12     1375.92     1018.76    279.64 o 
   5   1  12     2131.63     1313.75    372.43 o 
   6   1  12       19.85       -3.28     21.35 o 
   7   1  12      505.87      193.95    108.31 o 
  -7   2  12        2.24       58.53     55.39 o 
  -6   2  12      748.39      874.73    179.10 o 
  -5   2  12      306.55      245.09     89.21 o 
  -4   2  12     3391.15     3176.26    245.39 o 
  -3   2  12     7918.55     7701.01    378.78 o 
  -2   2  12     4030.56     4094.87    191.43 o 
  -1   2  12    13307.93    14454.43    413.50 o 
   0   2  12      101.48      104.75     54.77 o 
   1   2  12    10269.25    10405.57    443.21 o 
   2   2  12     3605.19     4093.13    289.89 o 
   3   2  12     5079.05     4868.93    324.96 o 
   4   2  12     3031.51     2327.62    616.30 o 
   5   2  12        2.64      -10.63     16.04 o 
   6   2  12      759.57      283.03    114.39 o 
   7   2  12       41.92       46.44     33.94 o 
  -7   3  12      585.05      485.52    139.26 o 
  -6   3  12      133.39       56.70     65.55 o 
  -5   3  12     2597.08     2279.63    267.59 o 
  -4   3  12     1931.55     1808.59    184.01 o 
  -3   3  12     2550.70     2325.29    156.53 o 
  -2   3  12     7881.08     7744.40    308.86 o 
  -1   3  12      720.90      765.40     84.44 o 
   0   3  12    10001.34    10712.21    351.40 o 
   1   3  12     1928.50     2083.60    187.33 o 
   2   3  12     6307.05     6169.55    330.59 o 
   3   3  12     3913.13     4252.73    281.50 o 
   4   3  12      359.20      236.27     57.76 o 
   5   3  12     1465.94      693.26    411.57 o 
   6   3  12       14.82      -27.57     39.09 o 
  -7   4  12       18.03      -51.26    104.47 o 
  -6   4  12     1347.20     1325.48    212.50 o 
  -5   4  12      288.80      294.78     79.24 o 
  -4   4  12     1650.79     1646.30    181.30 o 
  -3   4  12     2247.77     2343.46    200.03 o 
  -2   4  12      555.33      508.76    221.61 o 
  -1   4  12     7857.96     5869.39    906.91 o 
   0   4  12      179.12      169.58     43.94 o 
   1   4  12     5116.04     5535.09    457.09 o 
   2   4  12     1677.42     1744.46    126.89 o 
   3   4  12      545.59      436.63    112.37 o 
   4   4  12     1771.07     2134.99    378.65 o 
   5   4  12       12.29       11.36     53.89 o 
   6   4  12      504.90      228.14    147.78 o 
  -7   5  12      136.58      156.06    152.31 o 
  -6   5  12       18.80      -83.76    120.60 o 
  -5   5  12      716.54      547.02    149.86 o 
  -4   5  12      364.87      381.58    114.87 o 
  -3   5  12      838.32      790.78    189.49 o 
  -2   5  12     2480.67     2590.71    347.10 o 
  -1   5  12      629.57      487.87    175.91 o 
   0   5  12     3105.77     3613.02    524.18 o 
   1   5  12      124.93      129.57     31.31 o 
   2   5  12     1589.12     1494.16    255.48 o 
   3   5  12     1806.54     2158.75    212.50 o 
   4   5  12        3.64      -10.40     26.89 o 
   5   5  12      230.49       30.30     61.00 o 
   6   5  12        2.93      -22.71     22.71 o 
  -6   6  12      165.18      121.48     85.34 o 
  -5   6  12      128.27       63.42     54.48 o 
  -4   6  12       76.68      112.02     74.16 o 
  -3   6  12      249.50      161.67     94.47 o 
  -2   6  12        9.02      -36.16     36.16 o 
  -1   6  12     1300.01     1147.45    303.87 o 
   0   6  12      337.42      395.35    200.43 o 
   1   6  12     1010.98     1395.16    348.15 o 
   2   6  12      840.60      875.71    258.78 o 
   3   6  12       12.23       -9.66     37.18 o 
   4   6  12      290.35      137.33    147.12 o 
   5   6  12        2.26       50.88     81.49 o 
  -5   7  12       15.63       -6.09     25.39 o 
  -4   7  12      195.93      123.39     75.00 o 
  -3   7  12       73.40       51.85    141.13 o 
  -2   7  12      713.64      688.20    237.38 o 
  -1   7  12       60.80       61.23     70.74 o 
   0   7  12       30.91      258.98    165.86 o 
   1   7  12      674.61      724.93    251.18 o 
   2   7  12      146.45      135.66    114.66 o 
   3   7  12      468.89      295.60    220.70 o 
   4   7  12       15.31      -36.03     40.18 o 
   5   7  12       22.55        0.21     43.98 o 
  -5   8  12        2.27      -17.93     53.29 o 
  -4   8  12       56.44       96.12     96.59 o 
  -3   8  12       25.97       -8.91     42.04 o 
  -2   8  12       16.38       62.78     82.52 o 
  -1   8  12        1.91       29.23     45.12 o 
   0   8  12       27.06       48.78    126.02 o 
   1   8  12      273.82      449.91    204.35 o 
   2   8  12      268.20      166.58     99.21 o 
   3   8  12      486.63      343.13    174.47 o 
   4   8  12        0.60      -52.51     72.32 o 
  -4   9  12       57.97       47.89     50.77 o 
  -3   9  12      155.35      258.03    142.78 o 
  -2   9  12       88.62      135.02    110.56 o 
  -1   9  12      283.78      287.86    168.43 o 
   0   9  12      226.86      447.33    219.90 o 
   1   9  12       14.62       40.86     91.17 o 
   2   9  12      659.23      292.91    361.31 o 
   3   9  12       59.73       71.65     59.54 o 
  -2  10  12      323.12      338.78    162.64 o 
  -1  10  12      345.54      345.38    170.56 o 
   0  10  12       56.28      102.23     70.77 o 
   1  10  12      350.14      329.67    250.31 o 
  -7   1  13       21.48       80.50     89.00 o 
  -6   1  13        2.68      -18.89     21.25 o 
  -5   1  13      520.13      604.74    144.80 o 
  -4   1  13       18.27        2.40     19.23 o 
  -3   1  13      263.33      205.82     44.98 o 
  -2   1  13       53.79       -8.50     32.00 o 
  -1   1  13      700.68      875.83    137.67 o 
   0   1  13      886.74     1189.75    166.53 o 
   1   1  13      146.52      153.56     28.21 o 
   2   1  13       17.59       19.09     49.88 o 
   3   1  13        1.60      116.60     74.19 o 
   4   1  13      511.67      242.95    143.00 o 
   5   1  13       28.92       21.28     16.56 o 
   6   1  13       28.14      -37.32     52.75 o 
  -7   2  13       34.40       60.51     64.49 o 
  -6   2  13      393.49      356.20    117.16 o 
  -5   2  13      300.96      232.17     86.37 o 
  -4   2  13     4014.60     3813.49    281.78 o 
  -3   2  13        0.94       -5.78     20.34 o 
  -2   2  13      972.36      990.12    136.86 o 
  -1   2  13      153.28      146.59     45.63 o 
   0   2  13     2202.42     2276.39    178.95 o 
   1   2  13     1550.85     1720.30    189.45 o 
   2   2  13      503.57      506.63    122.44 o 
   3   2  13     1192.70     1307.81    171.31 o 
   4   2  13       79.47       61.52     56.65 o 
   5   2  13      221.40      101.74     70.86 o 
   6   2  13        7.33       29.70     43.15 o 
  -7   3  13      110.21      173.45     97.33 o 
  -6   3  13     1246.87     1181.13    204.71 o 
  -5   3  13      757.53      597.14    126.15 o 
  -4   3  13      185.06      216.54     63.23 o 
  -3   3  13     2324.06     2292.53    217.99 o 
  -2   3  13       17.93       -0.79     57.68 o 
  -1   3  13     5631.84     5683.68    248.33 o 
   0   3  13     3492.98     3516.20    209.88 o 
   1   3  13      386.47      529.21     92.47 o 
   2   3  13     2059.81     2295.84    210.63 o 
   3   3  13      335.75      385.39     89.13 o 
   4   3  13     1693.14     1692.65    184.94 o 
   5   3  13      225.81      110.59     37.48 o 
   6   3  13      174.40      132.19     55.05 o 
  -7   4  13      332.70      412.44    214.57 o 
  -6   4  13      130.01      -27.51    129.66 o 
  -5   4  13      817.83      791.21    129.73 o 
  -4   4  13     3340.73     3163.66    250.03 o 
  -3   4  13      265.13      268.40     76.68 o 
  -2   4  13     5650.21     6042.76    518.17 o 
  -1   4  13      573.90      563.16    177.24 o 
   0   4  13     2797.58     2843.59    243.74 o 
   1   4  13     4241.64     4741.39    299.69 o 
   2   4  13      702.48      825.37    119.27 o 
   3   4  13     3852.72     4276.86    219.07 o 
   4   4  13       26.43       17.53     45.11 o 
   5   4  13      224.66      117.19     54.13 o 
   6   4  13       76.03      109.03     62.77 o 
  -6   5  13      497.89      304.22    130.06 o 
  -5   5  13     1434.81     1099.10    226.19 o 
  -4   5  13      207.91      323.12    128.89 o 
  -3   5  13     3856.58     3940.96    417.38 o 
  -2   5  13      540.14      650.08    210.37 o 
  -1   5  13     6716.52     6695.53    702.26 o 
   0   5  13     4512.64     5287.15    655.07 o 
   1   5  13     1500.33     1955.44    391.62 o 
   2   5  13     3071.81     3294.71    282.69 o 
   3   5  13      110.42       90.01     18.01 o 
   4   5  13     2103.13     2811.84    275.43 o 
   5   5  13       86.69       29.57     46.47 o 
  -6   6  13      446.55      290.18    181.01 o 
  -5   6  13      392.81      279.73    113.42 o 
  -4   6  13     3858.50     3335.37    395.58 o 
  -3   6  13       10.71       47.75     92.39 o 
  -2   6  13     6459.69     6285.82    703.75 o 
  -1   6  13     2204.29     2388.70    420.12 o 
   0   6  13     4230.62     5146.06    664.89 o 
   1   6  13     2721.99     3454.23    532.38 o 
   2   6  13      733.89      732.85    249.93 o 
   3   6  13     3113.66     1651.48   1193.28 o 
   4   6  13       76.35        9.22     23.24 o 
   5   6  13     1019.87      274.80    351.87 o 
  -5   7  13     1401.26     1205.27    256.61 o 
  -4   7  13      435.07      370.38    132.98 o 
  -3   7  13     4330.92     4033.83    474.31 o 
  -2   7  13      185.99      122.78     97.65 o 
  -1   7  13     4355.01     4772.13    623.54 o 
   0   7  13     2708.91     3046.33    529.31 o 
   1   7  13     1767.44     2390.09    482.28 o 
   2   7  13     2869.75     3399.00    562.32 o 
   3   7  13        3.40       15.27     35.33 o 
   4   7  13     1234.46      743.64    596.20 o 
  -4   8  13     1353.65     1059.15    271.96 o 
  -3   8  13       13.59       26.51    107.49 o 
  -2   8  13     4038.39     3788.34    589.67 o 
  -1   8  13     1121.97      971.31    284.95 o 
   0   8  13     1475.37     1807.04    424.64 o 
   1   8  13     2697.33     3554.94    593.39 o 
   2   8  13      231.17      219.62    113.03 o 
   3   8  13     1589.74      890.64    646.66 o 
  -3   9  13     2069.68     1591.49    369.43 o 
  -2   9  13      203.65       29.33     71.75 o 
  -1   9  13     1901.79     2049.25    444.35 o 
   0   9  13      992.59     1030.46    318.02 o 
   1   9  13      544.02      638.48    295.65 o 
   2   9  13     2507.62     1634.80   1505.61 o 
   0  10  13      605.90      922.01    307.23 o 
  -7   0  14      631.11      563.34    234.32 o 
  -6   0  14       31.01       69.58    113.94 o 
  -5   0  14     4580.44     3975.99    539.99 o 
  -4   0  14     1001.15      822.04    170.38 o 
  -3   0  14     2152.74     2306.66    271.80 o 
  -2   0  14     1088.58     1268.89    239.69 o 
  -1   0  14     2072.58     2277.97    330.38 o 
   0   0  14    13234.03    13451.52    787.03 o 
   1   0  14        6.38      154.48    110.21 o 
   2   0  14     7535.58     7852.02    627.30 o 
   3   0  14     1893.22     2525.66    369.33 o 
   4   0  14     1056.88      827.63    569.00 o 
   5   0  14     1077.62      713.14    489.23 o 
   6   0  14       73.39       66.78     69.88 o 
  -7   1  14       68.57       96.33     71.91 o 
  -6   1  14     1481.42     1312.29    226.47 o 
  -5   1  14       40.14       17.24     49.86 o 
  -4   1  14     2485.42     2532.32    243.91 o 
  -3   1  14     2412.04     2137.92    189.34 o 
  -2   1  14     2007.79     2369.37    243.55 o 
  -1   1  14    11904.65    12646.16    520.82 o 
   0   1  14      223.34      504.87    123.10 o 
   1   1  14     8491.84     8776.59    456.51 o 
   2   1  14       83.18      204.25    164.04 o 
   3   1  14     5059.45     5340.31    370.98 o 
   4   1  14     2896.33     1909.63    778.15 o 
   5   1  14      173.16      115.64     49.17 o 
   6   1  14      449.00      123.54    143.56 o 
  -7   2  14      508.49      584.55    159.38 o 
  -6   2  14       26.14       46.29     50.62 o 
  -5   2  14     2715.12     2616.91    312.38 o 
  -4   2  14     3047.54     2969.42    259.72 o 
  -3   2  14     3795.76     3630.02    290.83 o 
  -2   2  14     5630.79     5966.80    393.03 o 
  -1   2  14     3207.83     3906.15    299.02 o 
   0   2  14     7350.36     7651.10    405.51 o 
   1   2  14      262.86      239.65    126.95 o 
   2   2  14     6464.08     7084.45    402.82 o 
   3   2  14     1491.30     1719.97    231.02 o 
   4   2  14      928.52      538.97    249.87 o 
   5   2  14      731.23      470.61    333.04 o 
   6   2  14       25.81       31.51     27.87 o 
  -7   3  14       17.75       38.54     23.54 o 
  -6   3  14     1250.98     1256.46    223.57 o 
  -5   3  14      103.48       19.01     55.55 o 
  -4   3  14     2991.33     2977.98    261.04 o 
  -3   3  14     2164.30     2201.57    227.17 o 
  -2   3  14     3515.41     4048.38    500.09 o 
  -1   3  14     5462.99     5834.79    373.13 o 
   0   3  14       38.50        1.08     59.18 o 
   1   3  14     4713.42     5036.54    407.39 o 
   2   3  14      558.98      631.46    125.37 o 
   3   3  14     2295.74     2685.04    240.76 o 
   4   3  14      766.58      269.57    361.05 o 
   5   3  14      145.50       80.75     46.20 o 
   6   3  14      560.94      214.02    126.09 o 
  -6   4  14       19.86       12.46     11.33 o 
  -5   4  14      904.84      729.37    198.58 o 
  -4   4  14       62.07      144.63     64.08 o 
  -3   4  14     2044.70     2146.50    307.97 o 
  -2   4  14     3018.11     3376.48    471.98 o 
  -1   4  14      268.46      251.39    127.05 o 
   0   4  14     3327.78     3456.27    277.64 o 
   1   4  14       26.25       22.65    119.33 o 
   2   4  14     2049.33     2325.04    205.74 o 
   3   4  14     1005.64     1253.55    121.48 o 
   4   4  14      426.23      163.51    131.34 o 
   5   4  14      643.06      222.22    173.91 o 
  -6   5  14      327.86      196.62    160.25 o 
  -5   5  14       33.55       37.27    197.23 o 
  -4   5  14      948.55      898.82    220.77 o 
  -3   5  14      206.17      237.86    102.42 o 
  -2   5  14      139.41      167.99    152.80 o 
  -1   5  14     2105.46     1840.86    379.18 o 
   0   5  14       13.87      -75.16     77.46 o 
   1   5  14     2631.89     1887.72    955.68 o 
   2   5  14      641.86      573.05    103.56 o 
   3   5  14      143.94       86.72    120.05 o 
   4   5  14      377.49      140.27    128.70 o 
   5   5  14       79.26       18.89     57.52 o 
  -5   6  14       47.53       76.42     69.76 o 
  -4   6  14       58.39       66.28     53.96 o 
  -3   6  14      349.48      348.18    148.47 o 
  -2   6  14     1206.14     1183.66    319.49 o 
  -1   6  14      108.08       35.89     78.44 o 
   0   6  14     1016.47     1232.93    336.14 o 
   1   6  14      111.20      235.78    131.69 o 
   2   6  14      393.24      456.93    208.04 o 
   3   6  14      326.80      159.17     61.52 o 
   4   6  14       34.37       56.60     76.89 o 
   5   6  14      244.91       86.36    173.48 o 
  -5   7  14       12.17       59.75     48.53 o 
  -4   7  14       24.14       17.65     38.06 o 
  -3   7  14      300.24      373.86    157.57 o 
  -2   7  14       56.63      100.64     61.39 o 
  -1   7  14       25.65       80.02     52.69 o 
   0   7  14        5.37      -45.87    138.89 o 
   1   7  14      162.87      230.37    149.98 o 
   2   7  14      500.59      573.70    234.42 o 
   3   7  14        1.53       11.50     44.11 o 
   4   7  14       11.21       23.18     42.83 o 
  -4   8  14        6.66       -2.63     78.94 o 
  -3   8  14       40.57      163.83    125.95 o 
  -2   8  14       22.37       43.26     93.90 o 
  -1   8  14       44.37       30.24     37.50 o 
   0   8  14       16.68       53.71     86.40 o 
   1   8  14      151.02      109.15    149.77 o 
   2   8  14       27.37       14.48     83.98 o 
   3   8  14       68.06      -45.09    120.53 o 
  -2   9  14      281.89      394.96    216.59 o 
  -1   9  14       67.80       37.32     68.10 o 
   0   9  14       34.69       80.08    148.65 o 
   1   9  14       68.29       79.48    122.13 o 
  -7   1  15        1.66      -12.63     74.31 o 
  -6   1  15        4.63       10.20     21.09 o 
  -5   1  15       90.83       16.10     40.84 o 
  -4   1  15      672.40      629.57    129.94 o 
  -3   1  15       56.62       51.49     39.75 o 
  -2   1  15     1620.07     1669.77    212.57 o 
  -1   1  15       14.46      164.32     75.88 o 
   0   1  15     1936.99     2140.20    236.57 o 
   1   1  15       43.63        2.37     54.99 o 
   2   1  15      288.65      256.68    163.07 o 
   3   1  15      256.98      255.44    122.56 o 
   4   1  15       45.24       60.70     55.28 o 
   5   1  15       48.48      140.07     63.34 o 
   6   1  15       16.01       -2.25     44.22 o 
  -6   2  15      123.31      123.26     62.31 o 
  -5   2  15      472.23      325.20    104.90 o 
  -4   2  15      487.19      407.60    102.49 o 
  -3   2  15      776.30      844.19    146.93 o 
  -2   2  15      996.62     1184.90    276.01 o 
  -1   2  15     2439.05     2791.13    264.12 o 
   0   2  15      548.36      620.33    120.04 o 
   1   2  15      539.82      578.98    111.53 o 
   2   2  15      385.53      550.64    144.59 o 
   3   2  15      151.41      203.24     79.29 o 
   4   2  15      468.01      287.56    192.74 o 
   5   2  15        1.34      -36.17     55.37 o 
   6   2  15       88.64      109.08     55.01 o 
  -6   3  15       17.51       -3.88     52.22 o 
  -5   3  15      639.40      574.81    128.81 o 
  -4   3  15      448.97      444.47    107.35 o 
  -3   3  15       96.59       72.37     42.08 o 
  -2   3  15     2633.50     2896.96    439.95 o 
  -1   3  15       86.39       -6.55     60.27 o 
   0   3  15     1795.58     1845.72    210.91 o 
   1   3  15      556.31      510.56    105.42 o 
   2   3  15     1472.44     1722.32    199.41 o 
   3   3  15     1854.93     1998.87    213.30 o 
   4   3  15       12.16      -61.98     61.98 o 
   5   3  15      193.71      123.00     82.39 o 
  -6   4  15      559.55      325.66    163.10 o 
  -5   4  15      426.87      304.93    120.52 o 
  -4   4  15      373.41      280.54    115.78 o 
  -3   4  15     1636.40     1664.89    271.82 o 
  -2   4  15      388.61      648.77    213.99 o 
  -1   4  15     4811.76     5543.42    651.44 o 
   0   4  15     1310.74      943.99    158.66 o 
   1   4  15     1254.21     1400.56    178.05 o 
   2   4  15     2603.50     2813.78    235.11 o 
   3   4  15      579.81      790.23    144.50 o 
   4   4  15      995.62     1176.45    215.72 o 
   5   4  15        0.03      -46.09     46.09 o 
  -6   5  15      114.97       76.08    105.53 o 
  -5   5  15      725.54      721.15    207.38 o 
  -4   5  15     1292.75     1394.45    276.93 o 
  -3   5  15      326.44      251.07    274.88 o 
  -2   5  15     4971.72     5306.86    649.23 o 
  -1   5  15      405.51      395.67    171.62 o 
   0   5  15     4585.20     4865.50    641.62 o 
   1   5  15     1387.59     1277.86    317.29 o 
   2   5  15     1872.85     2078.97    420.07 o 
   3   5  15     2192.77     1581.85   1129.38 o 
   4   5  15        4.45      -12.27     43.47 o 
   5   5  15      539.24      193.80    118.77 o 
  -5   6  15      753.21      658.08    202.80 o 
  -4   6  15      669.30      685.12    189.86 o 
  -3   6  15     2361.76     2381.27    460.50 o 
  -2   6  15       66.09      251.20    179.28 o 
  -1   6  15     5099.15     4954.56    665.67 o 
   0   6  15      668.61      670.06    228.13 o 
   1   6  15     2847.92     3485.21    563.42 o 
   2   6  15     1669.21     1963.96    434.54 o 
   3   6  15       72.21       72.91     16.06 o 
   4   6  15     1044.01      369.62    378.12 o 
  -4   7  15     1073.38      791.62    212.28 o 
  -3   7  15      357.66      521.79    222.70 o 
  -2   7  15     2645.98     3113.21    544.82 o 
  -1   7  15      270.65      348.78    194.50 o 
   0   7  15     2955.42     3195.52    570.66 o 
   1   7  15     1302.27     1555.21    387.01 o 
   2   7  15      737.62     1167.31    352.73 o 
   3   7  15     1288.31      492.76    796.11 o 
  -3   8  15     2292.04     2241.37    461.82 o 
  -2   8  15        1.41       59.60     62.69 o 
  -1   8  15     2108.61     2130.59    475.59 o 
   0   8  15      496.28      469.22    198.15 o 
   1   8  15     1493.87     1719.75    413.66 o 
   2   8  15     1734.73     1098.48   1064.05 o 
  -1   9  15       67.35       58.16     56.44 o 
   0   9  15     1086.87     1408.06    377.34 o 
  -6   0  16     1264.60     1045.39    307.32 o 
  -5   0  16       38.13     -121.61    140.88 o 
  -4   0  16     4244.70     4081.28    425.22 o 
  -3   0  16      193.79      207.95    111.34 o 
  -2   0  16     2574.60     3163.36    426.51 o 
  -1   0  16     8202.95     9102.16    664.19 o 
   0   0  16      703.57     1131.45    248.49 o 
   1   0  16     5028.59     5785.50    577.10 o 
   2   0  16      122.91      209.05     89.67 o 
   3   0  16     3751.87     3956.31    473.28 o 
   4   0  16      659.34      412.93    475.01 o 
   5   0  16      567.85      239.67    254.52 o 
  -6   1  16      345.39      350.47    125.73 o 
  -5   1  16     2813.45     2498.16    332.11 o 
  -4   1  16      240.29      116.79     51.79 o 
  -3   1  16     3721.01     3543.26    268.45 o 
  -2   1  16     4220.74     4384.74    349.36 o 
  -1   1  16     1893.23     2303.93    246.98 o 
   0   1  16     6824.66     7963.02    450.55 o 
   1   1  16      266.66      356.10    106.06 o 
   2   1  16     3679.58     4086.75    339.24 o 
   3   1  16      583.94      758.20    150.62 o 
   4   1  16      679.79      211.25    196.85 o 
   5   1  16      323.45      322.81    156.51 o 
  -6   2  16      887.51      839.76    192.85 o 
  -5   2  16        1.08      -40.26     75.15 o 
  -4   2  16     3242.40     2769.89    283.69 o 
  -3   2  16      834.01      821.23    197.97 o 
  -2   2  16     6497.68     6981.50    443.67 o 
  -1   2  16     4176.69     4598.05    376.58 o 
   0   2  16      625.36      833.40    145.65 o 
   1   2  16     3564.35     3831.58    310.18 o 
   2   2  16        2.73       40.79     40.47 o 
   3   2  16     2293.80     2775.76    270.46 o 
   4   2  16      233.53      187.36     82.84 o 
   5   2  16      263.79      148.34    152.93 o 
  -6   3  16       76.74      -72.41    133.45 o 
  -5   3  16     1044.11      820.15    218.38 o 
  -4   3  16      210.32      157.66     67.64 o 
  -3   3  16     2733.09     2965.77    379.81 o 
  -2   3  16     1916.30     1847.38    298.06 o 
  -1   3  16     2072.33     2355.02    260.35 o 
   0   3  16     2665.17     2607.26    259.78 o 
   1   3  16       58.98       65.33    124.23 o 
   2   3  16     2872.37     3347.81    280.81 o 
   3   3  16      270.60      337.50     99.27 o 
   4   3  16      401.42      194.17    230.59 o 
   5   3  16      275.83      258.52    185.69 o 
  -6   4  16      476.53      384.92    224.67 o 
  -5   4  16        0.06       13.37     26.26 o 
  -4   4  16      924.92      978.74    231.89 o 
  -3   4  16      452.92      426.35    151.64 o 
  -2   4  16      702.06     1023.74    279.17 o 
  -1   4  16     1695.84     1850.61    396.21 o 
   0   4  16      488.97      484.58    190.02 o 
   1   4  16     2522.56     2759.76    262.10 o 
   2   4  16      354.22      433.85    100.90 o 
   3   4  16      497.86      807.29    287.76 o 
   4   4  16      333.34      132.79    214.00 o 
   5   4  16      156.86      105.51    113.30 o 
  -5   5  16      351.83      453.56    162.23 o 
  -4   5  16        1.92      -70.88     70.88 o 
  -3   5  16      548.75      662.83    252.64 o 
  -2   5  16      466.45      634.38    258.12 o 
  -1   5  16       48.94      202.32    148.93 o 
   0   5  16     1760.28     1660.88    377.36 o 
   1   5  16        1.67       -2.52    114.62 o 
   2   5  16      890.39     1030.45    306.32 o 
   3   5  16      214.75      194.33    185.09 o 
   4   5  16      310.67      169.92    110.87 o 
  -4   6  16      263.23      269.24    116.11 o 
  -3   6  16      186.03      264.44    200.18 o 
  -2   6  16       65.47       88.94    122.38 o 
  -1   6  16      151.44       54.73     32.51 o 
   0   6  16      172.60      148.03    122.07 o 
   1   6  16      832.26      977.64    328.00 o 
   2   6  16      108.75      176.78    149.91 o 
   3   6  16       56.46      107.98    130.37 o 
  -4   7  16        2.55     -111.64    247.44 o 
  -3   7  16       21.83      114.42     81.40 o 
  -2   7  16       51.26      193.92    145.58 o 
  -1   7  16        1.36      -40.75     74.75 o 
   0   7  16       32.77       14.99    107.95 o 
   1   7  16      176.98      279.85    156.93 o 
   2   7  16       21.65      116.44    131.30 o 
   3   7  16       26.35      -15.27     49.70 o 
  -2   8  16       69.78       57.01    112.38 o 
  -1   8  16        4.43       55.05     71.62 o 
   0   8  16       90.44      101.03     17.73 o 
   1   8  16        1.09       38.74    150.75 o 
  -6   1  17       31.38      -51.38     57.21 o 
  -5   1  17       61.56       67.83     64.81 o 
  -4   1  17       15.84      -64.11     64.11 o 
  -3   1  17       28.05        1.52     87.23 o 
  -2   1  17      108.25       66.25    113.72 o 
  -1   1  17      663.24      669.41    141.22 o 
   0   1  17      281.79      490.32    131.00 o 
   1   1  17      226.83      314.60    109.51 o 
   2   1  17      359.56      446.25    109.41 o 
   3   1  17        3.33      -47.07     49.97 o 
   4   1  17        5.65       10.07     58.54 o 
   5   1  17        4.96       18.81     42.81 o 
  -6   2  17        9.85       49.77     76.22 o 
  -5   2  17      105.84        0.42     70.71 o 
  -4   2  17      160.11       65.21     44.22 o 
  -3   2  17      286.17      426.30    181.96 o 
  -2   2  17      727.17      819.10    155.67 o 
  -1   2  17       22.64       56.15    116.95 o 
   0   2  17      367.62      367.11    103.55 o 
   1   2  17       30.86       47.08     63.96 o 
   2   2  17     1054.40     1069.49    165.94 o 
   3   2  17      278.04      438.32    118.91 o 
   4   2  17       82.43      -41.39    219.64 o 
   5   2  17       61.48       19.25     77.43 o 
  -5   3  17      211.69       83.49     84.13 o 
  -4   3  17      111.60      104.64     84.52 o 
  -3   3  17      476.60      354.34    184.00 o 
  -2   3  17      283.63      236.34    167.68 o 
  -1   3  17     1996.50     2124.43    254.60 o 
   0   3  17       49.59        7.55     34.80 o 
   1   3  17     1165.50     1335.54    186.06 o 
   2   3  17      476.20      682.82    134.45 o 
   3   3  17      295.86      463.36    109.96 o 
   4   3  17      375.34      129.67    227.97 o 
  -5   4  17      502.46      319.93    134.69 o 
  -4   4  17      288.19      106.08    218.16 o 
  -3   4  17      620.58      647.43    246.96 o 
  -2   4  17     1782.92     2419.29    451.02 o 
  -1   4  17        0.86        8.75    175.51 o 
   0   4  17     1042.16     1074.06    176.89 o 
   1   4  17      265.81      231.95     75.03 o 
   2   4  17     2085.89     2201.74    234.04 o 
   3   4  17     1046.01     1368.92    338.76 o 
   4   4  17      248.20       51.20    131.82 o 
  -5   5  17      298.22      216.70    100.45 o 
  -4   5  17      454.42      366.08    139.04 o 
  -3   5  17     1090.18     1293.31    343.49 o 
  -2   5  17      398.02      670.78    262.26 o 
  -1   5  17     2399.01     3243.83    551.05 o 
   0   5  17       14.11      104.32     51.03 o 
   1   5  17     2125.16     2186.62    249.73 o 
   2   5  17      567.46      827.41    275.92 o 
   3   5  17      366.61      460.57    216.73 o 
  -4   6  17      573.87      556.59    198.52 o 
  -3   6  17      513.13      729.51    281.12 o 
  -2   6  17     1833.73     1693.87    424.10 o 
  -1   6  17        0.37       43.80     44.51 o 
   0   6  17     2559.61     2781.13    507.24 o 
   1   6  17      168.15      164.41    108.74 o 
   2   6  17      934.78     1304.55    362.92 o 
   3   6  17      681.43      455.84    404.80 o 
  -3   7  17     1324.72     1238.12    352.94 o 
  -2   7  17       82.33      112.49     82.29 o 
  -1   7  17     1915.78     2053.24    465.88 o 
   0   7  17      101.08      192.75     98.13 o 
   1   7  17     2027.86     2916.26    567.81 o 
   2   7  17      743.97      961.24    327.07 o 
  -5   0  18     1395.80     1216.15    360.93 o 
  -4   0  18       73.03       22.41     58.38 o 
  -3   0  18     3283.54     3789.93    524.73 o 
  -2   0  18      440.51      519.19    187.44 o 
  -1   0  18     2445.69     2788.43    399.40 o 
   0   0  18     3870.85     4022.49    492.63 o 
   1   0  18      959.87     1156.19    268.70 o 
   2   0  18     6871.20     7363.88    680.31 o 
   3   0  18      251.40      178.53     91.76 o 
   4   0  18     1217.03      281.04    668.53 o 
  -5   1  18       38.10       26.71     12.80 o 
  -4   1  18     1507.22     1201.19    207.00 o 
  -3   1  18       24.87       34.02     74.54 o 
  -2   1  18     4608.08     4947.22    406.90 o 
  -1   1  18     2161.89     2583.08    270.28 o 
   0   1  18     1760.79     2204.11    250.52 o 
   1   1  18     3186.80     3712.93    332.64 o 
   2   1  18        3.16       65.41    119.47 o 
   3   1  18     1543.60     1868.23    235.79 o 
   4   1  18      319.65      264.00    120.59 o 
  -5   2  18      801.35      645.97    195.11 o 
  -4   2  18        1.26      -32.51     89.51 o 
  -3   2  18     2649.08     2929.49    459.23 o 
  -2   2  18      651.60      719.90    218.30 o 
  -1   2  18     2120.23     2819.36    291.56 o 
   0   2  18     1594.12     1818.94    231.56 o 
   1   2  18      559.00      640.62    140.10 o 
   2   2  18     2430.64     2835.18    285.39 o 
   3   2  18       65.12      127.70     48.03 o 
   4   2  18      228.68       86.82    135.85 o 
  -5   3  18       77.50       -8.73     16.21 o 
  -4   3  18     1258.57      881.57    247.14 o 
  -3   3  18      204.81      325.10    180.23 o 
  -2   3  18     2389.74     2546.90    299.89 o 
  -1   3  18      980.74      948.84    179.35 o 
   0   3  18      936.34     1121.94    184.99 o 
   1   3  18     1879.56     2014.27    235.60 o 
   2   3  18        0.87       51.29     59.65 o 
   3   3  18      796.39      818.18    290.92 o 
   4   3  18       57.64        8.67     66.50 o 
  -4   4  18       45.02       -1.09     96.11 o 
  -3   4  18      947.86     1011.69    319.37 o 
  -2   4  18      545.24      688.70    254.98 o 
  -1   4  18      630.50      702.27    156.84 o 
   0   4  18     1494.41     1307.87    208.45 o 
   1   4  18      114.10      101.04     49.33 o 
   2   4  18      905.93     1007.77    309.97 o 
   3   4  18       17.88      152.35    155.96 o 
  -4   5  18      564.65      337.27    167.79 o 
  -3   5  18       83.46      140.55    152.67 o 
  -2   5  18      129.22      374.04    213.87 o 
  -1   5  18      380.86      372.25    190.45 o 
   0   5  18      153.18      344.19    171.89 o 
   1   5  18      791.69     1076.73    321.40 o 
   2   5  18        6.05      100.64    122.54 o 
   3   5  18      307.97      443.08    235.83 o 
  -3   6  18      138.22      313.30    201.03 o 
  -2   6  18       85.68      260.38    196.57 o 
  -1   6  18       46.00      116.94    123.93 o 
   0   6  18      292.86      426.16    191.97 o 
   1   6  18       73.23      -31.47    130.29 o 
   2   6  18       12.96      166.63    182.27 o 
  -1   7  18       37.13      198.72    144.59 o 
   0   7  18       17.99       77.37     62.29 o 
  -5   1  19       25.80      -96.73    162.66 o 
  -4   1  19        0.60      -46.64     84.13 o 
  -3   1  19       83.30       53.75     57.71 o 
  -2   1  19      148.34      143.48     68.41 o 
  -1   1  19       21.42      100.99     69.04 o 
   0   1  19      178.57      415.17    118.43 o 
   1   1  19       22.34       76.38     71.82 o 
   2   1  19        4.31       70.79     39.89 o 
   3   1  19       11.80       10.83     11.43 o 
   4   1  19       51.92        3.25     43.65 o 
  -5   2  19       31.71       32.80     79.68 o 
  -4   2  19      128.76        2.61     88.32 o 
  -3   2  19       94.23       46.06     60.13 o 
  -2   2  19      161.42      167.68     93.61 o 
  -1   2  19      502.15      547.89    144.62 o 
   0   2  19       23.15       70.62     53.97 o 
   1   2  19      671.76      862.67    167.58 o 
   2   2  19       94.88      155.40    106.73 o 
   3   2  19       16.76       -0.62    143.78 o 
  -4   3  19       16.39       37.66     92.28 o 
  -3   3  19      621.07      531.01    232.82 o 
  -2   3  19      743.55      786.03    239.67 o 
  -1   3  19       16.98       94.70    123.19 o 
   0   3  19      501.75      464.73    121.73 o 
   1   3  19        5.12       32.33     39.22 o 
   2   3  19      677.58      675.40    132.40 o 
   3   3  19      136.32      120.12    112.07 o 
  -4   4  19      338.89      262.38    163.91 o 
  -3   4  19      522.68      462.65    221.44 o 
  -2   4  19      310.54      678.73    264.90 o 
  -1   4  19      802.98      892.72    303.79 o 
   0   4  19       19.55       18.74     53.32 o 
   1   4  19     1235.92     1419.02    203.68 o 
   2   4  19      316.72       37.02    107.47 o 
   3   4  19      293.95      645.83    253.44 o 
  -3   5  19      670.74      681.22    284.41 o 
  -2   5  19     1359.50     1770.84    410.22 o 
  -1   5  19       91.18      146.50    135.78 o 
   0   5  19     1025.66     1384.22    373.35 o 
   1   5  19       21.52      -66.79    119.14 o 
   2   5  19      497.02      458.42    217.98 o 
  -2   6  19      214.08      259.82    166.99 o 
  -1   6  19     1492.57     1618.26    414.93 o 
   0   6  19       36.47       21.03     65.74 o 
   1   6  19     1375.93     1472.61    395.64 o 
  -4   0  20     1024.99      917.75    290.83 o 
  -3   0  20       21.52        1.03     27.63 o 
  -2   0  20     2147.61     2344.90    412.68 o 
  -1   0  20      338.24      304.19    149.74 o 
   0   0  20     1706.54     2287.08    380.07 o 
   1   0  20     1049.86     1475.86    308.00 o 
   2   0  20      240.47      387.02    169.53 o 
   3   0  20      843.60      944.93    257.35 o 
  -4   1  20      240.40      197.19     95.54 o 
  -3   1  20     2079.50     2133.38    365.00 o 
  -2   1  20      209.29      125.12     62.90 o 
  -1   1  20     1206.06     1547.58    225.31 o 
   0   1  20      472.78      635.56    148.26 o 
   1   1  20     1217.26     1535.98    228.80 o 
   2   1  20     1483.66     1761.38    248.60 o 
   3   1  20       11.32       30.40     36.92 o 
  -4   2  20      868.85      561.92    241.02 o 
  -3   2  20        2.40       31.78     65.95 o 
  -2   2  20     2021.10     2212.61    288.64 o 
  -1   2  20      245.76      314.55     89.99 o 
   0   2  20     1334.74     1660.48    229.73 o 
   1   2  20     1208.26     1401.46    209.53 o 
   2   2  20      153.54      246.57    108.90 o 
   3   2  20      641.79      778.86    262.68 o 
  -3   3  20     1034.76      985.88    306.95 o 
  -2   3  20       38.60       72.01    131.90 o 
  -1   3  20     1140.52     1249.08    210.61 o 
   0   3  20      468.00      422.87    115.94 o 
   1   3  20      298.45      371.31    113.40 o 
   2   3  20      782.94      954.93    162.99 o 
  -3   4  20        1.03       76.74    114.49 o 
  -2   4  20      488.82      813.14    291.35 o 
  -1   4  20      219.98       64.29    257.56 o 
   0   4  20      463.96      576.95    129.94 o 
   1   4  20      628.10      632.54    144.05 o 
   2   4  20       39.08      -99.62    110.06 o 
  -2   5  20       10.61       31.17    122.68 o 
  -1   5  20      334.82      280.28    147.16 o 
   0   5  20      524.97      430.22    210.51 o 
  -3   1  21       25.00      -61.59     61.59 o 
  -2   1  21        5.58        2.59     76.20 o 
  -1   1  21       16.54       65.44     59.98 o 
   0   1  21       64.10      181.05     88.98 o 
   1   1  21      159.07      331.45    141.17 o 
   2   1  21        0.02       50.11     74.09 o 
  -3   2  21      198.68      125.61    104.99 o 
  -2   2  21      182.38      123.74     71.35 o 
  -1   2  21       26.38        3.42     47.69 o 
   0   2  21      106.23      315.43    109.72 o 
   1   2  21       28.84       48.28     44.96 o 
  -2   3  21      102.04      137.84    250.93 o 
  -1   3  21      147.48      185.51     91.42 o 
   0   3  21      111.15      110.73     48.02 o 
   1   3  21      685.69      790.66    163.38 o 
  -1   4  21      236.02      428.13    216.24 o 
  -1   0  22     1056.43     1348.55    314.90 o 
   0   0  22      141.41      279.94    156.23 o 
  -1   1  22       10.35       47.20     52.80 o 
   0   1  22     1264.46     1627.63    238.57 o 
                                                 
